# Supplementary material for: Too much or too little information: how unknown uncertainty fuels time inconsistency
Source: SN Bus Econ. 2022 Jan 19;2(2):17. doi: 10.1007/s43546-021-00189-9 (PMC8767536; doi:10.1007/s43546-021-00189-9)
Supplement: Supplementary file 1 — Supplementary file1 (DO 38 KB) [file 43546_2021_189_MOESM1_ESM.do]

*Read data
clear
import delimited using "/Users/inhwakim/Documents/RHW/DATA Too much:too little.csv"
gen id = _n
**generate agegroup
***1 =18-22, 2=22-29, 3=30-39, 4=40-49, 5=50-59
encode age , generate(agegroup)
*sex 1-female 2-male
encode ïgender, generate(sex)
*stat 1-no 2-yes
encode statistics, generate(stat)

encode major , generate(majors)
encode saving , generate(savings)
encode auto_loan , generate(auto_loans)
encode residency, generate(residencies)
encode rtype, generate(risktype)
encode rationality, generate(rlity)

**categorical group prob_stat
egen catprob_stat = cut(prob_stat), at(0,0.49,0.7,1.1) icodes
**Define value label set stat_ability
label define stat_ability 0 "Poor" 1 "Normal" 2 "Good"
**Attach labels stat_ability to variable catprob_stat
label values catprob_stat stat_ability 
generate probjudge = 1-alpha
egen barprobjudge = cut(probjudge), at(-1,0.1,0.2,0.3,0.4,0.5,0.6,0.7,0.8,0.9,1.1) icodes
**Define value label set barprobjudge 
label define barname2 0 "5%" 1 "15%" 2 "25%"	3 "35%" 4 "45%" 5 "55%" 6 "65%" 7 "75%" 8 "85%" 9 "95%"
**Attach labels baserate to variable barprobjudge 
label values barprobjudge barname2
**level of Base-rate 
egen catprobjudge = cut(probjudge), at(-1,0.49,1.1) icodes
**Define value label set baserate
label define baserate 0 "Strong base-rate fallacy" 1 "Weak base-rate fallacy"	
**Attach labels baserate to variable alpha
label values catprobjudge baserate 


***Tables
tab1 ïgender age major statistics saving cds auto_loan student_loan
summarize prob_stat probjudge
tabstat prob_stat, by(sex)
tabstat alpha, by(sex)
tabstat prob_stat probjudge, by(sex)
tabstat prob_stat probjudge, by(statistics)
tabstat prob_stat probjudge, by(saving)
tabstat prob_stat probjudge, by(cds)
tabstat prob_stat probjudge, by(auto_loan)

tab catprob_stat
tab catprobjudge

tab sex catprobjudge, col row cell
tab catprob_stat catprobjudge, col row cell
tab major catprobjudge, col row cell
tab statistics catprobjudge, col row cell
tab saving catprobjudge, col row cell
tab cds catprobjudge, col row cell
tab auto_loan catprobjudge, col row cell

tab sex catprob_stat, col row cell
tab major catprob_stat, col row cell
tab statistics catprob_stat, col row cell
tab saving catprob_stat, col row cell
tab cds catprob_stat, col row cell
tab auto_loan catprob_stat, col row cell

tabstat catprobjudge, statistics(mean, sd) by(catprob_stat)

table catprobjudge catprob_stat, c(n prob_stat mean prob_stat sd prob_stat)
table catprob_stat catprobjudge, c(n probjudge mean probjudge sd probjudge)

table sex catprobjudge, c(n probjudge mean probjudge sd probjudge)
table major catprobjudge, c(n probjudge mean probjudge sd probjudge)
table statistics catprobjudge, c(n probjudge mean probjudge sd probjudge)
table saving catprobjudge, c(n probjudge mean probjudge sd probjudge)
table cds catprobjudge, c(n probjudge mean probjudge sd probjudge)
table auto_loan catprobjudge, c(n probjudge mean probjudge sd probjudge)

table sex catprob_stat, c(n prob_stat mean prob_stat sd prob_stat)
table major catprob_stat, c(n prob_stat mean prob_stat sd prob_stat)
table statistics catprob_stat, c(n prob_stat mean prob_stat sd prob_stat)
table saving catprob_stat, c(n prob_stat mean probjudge sd probjudge)
table cds catprob_stat, c(n probjudge mean prob_stat sd prob_stat)
table auto_loan catprob_stat, c(n prob_stat mean prob_stat sd prob_stat)

table statistics, c(n prob_stat mean prob_stat sd prob_stat)
table statistics, c(n probjudge mean probjudge sd probjudge)
table catprob_stat, c(n prob_stat mean prob_stat sd prob_stat)
table catprob_stat, c(n probjudge mean probjudge sd probjudge)

tabstat probjudge, statistics(n, mean, sd) by(catprob_stat)
tabstat probjudge, statistics(n, mean, sd) by(sex)


tabstat probjudge, statistics(n, mean, sd) by(catprobjudge)
tabstat prob_stat, statistics(n, mean, sd) by(catprob_stat)
tabstat prob_stat, statistics(n, mean, sd) by(catprobjudge)
tabstat prob_stat, statistics(n, mean, sd) by(statistics)
tabstat probjudge, statistics(n, mean, sd) by(statistics)

tabstat prob_stat, statistics(n, mean, sd)
tabstat probjudge, statistics(n, mean, sd)

tabstat prob_stat, statistics(n, mean, sd) by(major)
tabstat probjudge, statistics(n, mean, sd) by(major)

tabstat prob_stat, statistics(n, mean, sd) by(saving)
tabstat probjudge, statistics(n, mean, sd) by(saving)

tabstat prob_stat, statistics(n, mean, sd) by(auto_loan)
tabstat probjudge, statistics(n, mean, sd) by(auto_loan)

tabstat prob_stat, statistics(n, mean, sd) by(sex)
tabstat probjudge, statistics(n, mean, sd) by(sex)
***Graphs
*graph1
graph bar (count) probjudge, over(barprobjudge) ///
blabel(bar, format(%4.0f)) ///
intensity(25) ///
ytitle("Frequency of Respondents") ///
b1title("Subjective probabilistic inference")


*****************************
**********************
*****Certainty********
**********************
******************************


***changes in willing to wait(under certainty)

tabstat probjudge, statistics(n, mean, sd) by(rationality)

graph bar (mean) gaintdww gainxww, over(catprobjudge) 

graph bar (mean) gaintdww gainxww, over(rationality) over(catprobjudge) bargap(-30) ///
bar(1, bcolor(gs13)) bar(2, bcolor(gs10)) ///
blabel(bar, format(%4.2f) size(mediumsmall)) ///
legend( label(1 "Today vs. 1 year") label(2 "6 months vs. 1 year") ) ///
ytitle("Average number of willing to wait", size(mediumsmall)) ///
title("Willing to wait", size(medium)) ///
subtitle("by Probabilistic inference and Rationality", size(mediumsmall))


tab rlity catprobjudge, col row cell
table rlity, c(n probjudge mean probjudge sd probjudge)
table rlity catprobjudge, c(n probjudge mean probjudge sd probjudge)


***Willing to Wait regression


egen catwrait = cut(wrait), at(-1.1,-0.01,0.01,5.1) icodes
**Define value label set discount
label define wait 0 "Less wait" 1 "No change" 2 "More wait"
**Attach labels discount to factor
label values catwrait  wait


sum wrait
tab catwrait catprobjudge, col row cell
sum catwrait
tabstat wrait, statistics(n, mean, sd) by(catprobjudge)
tabstat wrait, statistics(n, mean, sd) by(sex)
tabstat wrait, statistics(n, mean, sd) by(major)
tabstat wrait, statistics(n, mean, sd) by(statistics)
tabstat wrait, statistics(n, mean, sd) by(saving)
tabstat wrait, statistics(n, mean, sd) by(cds)
tabstat wrait, statistics(n, mean, sd) by(auto_loan)
tabstat wrait, statistics(n, mean, sd) by(catprob_stat)
tabstat wrait, statistics(n, mean, sd) by(age)

sum gaintdww
tabstat gaintdww, statistics(n, mean, sd) by(catprobjudge)
tabstat gaintdww, statistics(n, mean, sd) by(sex)
tabstat gaintdww, statistics(n, mean, sd) by(major)
tabstat gaintdww, statistics(n, mean, sd) by(statistics)
tabstat gaintdww, statistics(n, mean, sd) by(saving)
tabstat gaintdww, statistics(n, mean, sd) by(cds)
tabstat gaintdww, statistics(n, mean, sd) by(auto_loan)
tabstat gaintdww, statistics(n, mean, sd) by(catprob_stat)
tabstat gaintdww, statistics(n, mean, sd) by(age)

sum gainxww
tabstat gainxww, statistics(n, mean, sd) by(catprobjudge)
tabstat gainxww, statistics(n, mean, sd) by(sex)
tabstat gainxww, statistics(n, mean, sd) by(major)
tabstat gainxww, statistics(n, mean, sd) by(statistics)
tabstat gainxww, statistics(n, mean, sd) by(saving)
tabstat gainxww, statistics(n, mean, sd) by(cds)
tabstat gainxww, statistics(n, mean, sd) by(auto_loan)
tabstat gainxww, statistics(n, mean, sd) by(catprob_stat)
tabstat gainxww, statistics(n, mean, sd) by(age)


*******Graph 6*************************
catplot catwrait catprobjudge, percent(catprobjudge) bargap(-30) asyvars ///
bar(1, bcolor(gs15)) bar(2, bcolor(gs12)) bar(3, bcolor(gs9)) ///
ytitle("Percent of Respondents", size(mediumsmall)) ///
blabel(bar, format(%4.2f) size(mediumsmall))

*****OLS WW(Certainty)**********************
regress wrait probjudge prob_stat i.sex i.stat i.majors i.residencies i.savings i.auto_loans, baselevels


*************OLS WW robust(Certainty)******************************

regress wrait probjudge prob_stat i.sex i.stat i.majors i.residencies i.savings i.auto_loans, vce(robust)
rreg wrait probjudge prob_stat i.sex i.stat i.majors i.residencies i.savings i.auto_loans, genwt(certainty)

drop if id==41
regress wrait probjudge prob_stat i.sex i.stat i.majors i.residencies i.savings i.auto_loans, vce(robust)
regress wrait probjudge prob_stat i.sex i.stat i.majors i.residencies i.savings i.auto_loans, vce(bootstrap, reps(200))


******Difference in Future discount factor:FDIFF(Certainty)
sum fdiffneutral
sum fdiffaverse
generate avgfdiff = (fdiffneutral+fdiffaverse)/2
sum avgfdiff

egen catavgfdiff = cut(avgfdiff), at(-1.1,-0.01,0.01,1.1) icodes
**Define value label set discount
label define discount 0 "More discount" 1 "Same discount" 2 "Less discount"
**Attach labels discount to factor
label values catavgfdiff  discount


**********OLS avgfdiff(Certainty)*******************************
reg avgfdiff probjudge prob_stat i.sex i.stat i.majors i.residencies i.savings i.auto_loans, baselevels


**********OLS avgfdiff(Certainty) Robust*******************************
reg avgfdiff probjudge prob_stat i.sex i.stat i.majors i.residencies i.savings i.auto_loans, vce(robust)


*****************************
************************
*****Uncertainty********
************************
*****************************


*****************
****Unc1*********
*****************

****Beta Delta Future factor(Under Uncertainty1)
**Unc1***********

encode unc1rationality, generate(unc1rlity)

encode typerisk12, generate(unc1risktype)

tabstat unc1tdww, statistics(n, mean, sd) by(unc1rlity)
tabstat unc1xww, statistics(n, mean, sd) by(unc1rlity)
table unc1rlity catprobjudge, c(n probjudge mean probjudge sd probjudge)

tab typerisk1
bysort sex: table typerisk1
bysort major: table typerisk1
bysort statistics: table typerisk1
bysort catprobjudge: table typerisk1
bysort catprob_stat: table typerisk1


***changes in willing to wait(under Uncertainty1)

tabstat probjudge, statistics(n, mean, sd) by(unc1rationality)


tab unc1rlity catprobjudge, col row cell
table unc1rlity, c(n probjudge mean probjudge sd probjudge)
table unc1rlity catprobjudge, c(n probjudge mean probjudge sd probjudge)


***Willing to Wait regression (Under Uncertainty1)

egen catunc1wrait = cut(unc1wrait), at(-1.1,-0.01,0.01,5.1) icodes
**Define value label set discount
label define unc1wait 0 "Less wait" 1 "No change" 2 "More wait"
**Attach labels discount to factor
label values catunc1wrait  unc1wait


sum unc1wrait
tab catunc1wrait catprobjudge, col row cell
sum catunc1wrait
tabstat unc1wrait, statistics(n, mean, sd) by(catprobjudge)
tabstat unc1wrait, statistics(n, mean, sd) by(sex)
tabstat unc1wrait, statistics(n, mean, sd) by(major)
tabstat unc1wrait, statistics(n, mean, sd) by(statistics)
tabstat unc1wrait, statistics(n, mean, sd) by(saving)
tabstat unc1wrait, statistics(n, mean, sd) by(cds)
tabstat unc1wrait, statistics(n, mean, sd) by(auto_loan)
tabstat unc1wrait, statistics(n, mean, sd) by(catprob_stat)
tabstat unc1wrait, statistics(n, mean, sd) by(age)
tabstat unc1wrait, statistics(n, mean, sd) by(unc1risktype)

sum unc1tdww
tabstat unc1tdww, statistics(n, mean, sd) by(catprobjudge)
tabstat unc1tdww, statistics(n, mean, sd) by(sex)
tabstat unc1tdww, statistics(n, mean, sd) by(major)
tabstat unc1tdww, statistics(n, mean, sd) by(statistics)
tabstat unc1tdww, statistics(n, mean, sd) by(saving)
tabstat unc1tdww, statistics(n, mean, sd) by(cds)
tabstat unc1tdww, statistics(n, mean, sd) by(auto_loan)
tabstat unc1tdww, statistics(n, mean, sd) by(catprob_stat)
tabstat unc1tdww, statistics(n, mean, sd) by(age)
tabstat unc1tdww, statistics(n, mean, sd) by(unc1risktype)

sum unc1xww
tabstat unc1xww, statistics(n, mean, sd) by(catprobjudge)
tabstat unc1xww, statistics(n, mean, sd) by(sex)
tabstat unc1xww, statistics(n, mean, sd) by(major)
tabstat unc1xww, statistics(n, mean, sd) by(statistics)
tabstat unc1xww, statistics(n, mean, sd) by(saving)
tabstat unc1xww, statistics(n, mean, sd) by(cds)
tabstat unc1xww, statistics(n, mean, sd) by(auto_loan)
tabstat unc1xww, statistics(n, mean, sd) by(catprob_stat)
tabstat unc1xww, statistics(n, mean, sd) by(age)
tabstat unc1xww, statistics(n, mean, sd) by(unc1risktype)


*********Graph 7(a)***************************************
catplot catunc1wrait catprobjudge, percent(catprobjudge) bargap(-30) asyvars ///
bar(1, bcolor(gs15)) bar(2, bcolor(gs12)) bar(3, bcolor(gs9)) ///
ytitle("Percent of Respondents", size(mediumsmall)) ///
blabel(bar, format(%4.2f) size(mediumsmall)) 

*****************OLS WW Unc1*************************************

regress unc1wrait probjudge prob_stat i.sex i.stat i.majors i.residencies i.savings i.auto_loans i.unc1risktype, baselevels


*****************OLS WW Unc1 Robust******************************
regress unc1wrait probjudge prob_stat i.sex i.stat i.majors i.residencies i.savings i.auto_loans i.unc1risktype, vce(robust)


****************************************************************
******Difference in Future discount factor:FDIFF(Uncertainty1)
sum unc1fdiffneutral
sum unc1fdiffaverse
sum unc1avgfdiff

egen catunc1avgfdiff = cut(unc1avgfdiff), at(-1.1,-0.01,0.01,1.1) icodes
**Define value label set discount
label define unc1discount 0 "More discount" 1 "Same discount" 2 "Less discount"
**Attach labels discount to factor
label values catunc1avgfdiff  unc1discount

catplot catunc1avgfdiff catprobjudge, percent(catprobjudge) stack asyvars ///
bar(1, bcolor(gs15)) bar(2, bcolor(gs12)) bar(3, bcolor(gs9)) ///
ytitle("Percent of Respondents", size(mediumsmall)) ///
blabel(bar, format(%4.2f) size(mediumsmall)) 


**level of difference between discount factor ratios

sum unc1fdiffneutral
tabstat unc1fdiffneutral, statistics(n, mean, sd) by(catprobjudge)
tabstat unc1fdiffneutral, statistics(n, mean, sd) by(sex)
tabstat unc1fdiffneutral, statistics(n, mean, sd) by(major)
tabstat unc1fdiffneutral, statistics(n, mean, sd) by(statistics)
tabstat unc1fdiffneutral, statistics(n, mean, sd) by(saving)
tabstat unc1fdiffneutral, statistics(n, mean, sd) by(cds)
tabstat unc1fdiffneutral, statistics(n, mean, sd) by(auto_loan)
tabstat unc1fdiffneutral, statistics(n, mean, sd) by(catprob_stat)
tabstat unc1fdiffneutral, statistics(n, mean, sd) by(age)
tabstat unc1fdiffneutral, statistics(n, mean, sd) by(unc1risktype)


sum unc1fdiffaverse
tabstat unc1fdiffaverse, statistics(n, mean, sd) by(catprobjudge)
tabstat unc1fdiffaverse, statistics(n, mean, sd) by(sex)
tabstat unc1fdiffaverse, statistics(n, mean, sd) by(major)
tabstat unc1fdiffaverse, statistics(n, mean, sd) by(statistics)
tabstat unc1fdiffaverse, statistics(n, mean, sd) by(saving)
tabstat unc1fdiffaverse, statistics(n, mean, sd) by(cds)
tabstat unc1fdiffaverse, statistics(n, mean, sd) by(auto_loan)
tabstat unc1fdiffaverse, statistics(n, mean, sd) by(catprob_stat)
tabstat unc1fdiffaverse, statistics(n, mean, sd) by(age)
tabstat unc1fdiffaverse, statistics(n, mean, sd) by(unc1risktype)


sum unc1avgfdiff
tabstat unc1avgfdiff, statistics(n, mean, sd) by(catprobjudge)
tabstat unc1avgfdiff, statistics(n, mean, sd) by(sex)
tabstat unc1avgfdiff, statistics(n, mean, sd) by(major)
tabstat unc1avgfdiff, statistics(n, mean, sd) by(statistics)
tabstat unc1avgfdiff, statistics(n, mean, sd) by(saving)
tabstat unc1avgfdiff, statistics(n, mean, sd) by(cds)
tabstat unc1avgfdiff, statistics(n, mean, sd) by(auto_loan)
tabstat unc1avgfdiff, statistics(n, mean, sd) by(catprob_stat)
tabstat unc1avgfdiff, statistics(n, mean, sd) by(age)
tabstat unc1avgfdiff, statistics(n, mean, sd) by(unc1risktype)


*****OLS avgfdiff(Uncertainty1)******************************
reg unc1avgfdiff probjudge prob_stat i.sex i.stat i.majors i.residencies i.savings i.auto_loans i.unc1risktype, baselevels

*******************OLS avgfdiff(Uncertainty1) Robust******************************
reg unc1avgfdiff probjudge prob_stat i.sex i.stat i.majors i.residencies i.savings i.auto_loans i.unc1risktype, vce(robust)

***************************
********************
**Unc2**************
********************
****************************


****Beta Delta Future factor(Under Uncertainty2)
**Unc2***********

encode unc2rationality, generate(unc2rlity)
encode typerisk22, generate(unc2risktype)

tabstat unc2tdww, statistics(n, mean, sd) by(unc2rlity)
tabstat unc2xww, statistics(n, mean, sd) by(unc2rlity)
table unc2rlity catprobjudge, c(n probjudge mean probjudge sd probjudge)
tab typerisk2
bysort sex: table typerisk22
bysort major: table typerisk22
bysort statistics: table typerisk22
bysort catprobjudge: table typerisk22
bysort catprob_stat: table typerisk22


***changes in willing to wait(under Uncertainty2)

tabstat probjudge, statistics(n, mean, sd) by(unc2rationality)


tab unc2rlity catprobjudge, col row cell
table unc2rlity, c(n probjudge mean probjudge sd probjudge)
table unc2rlity catprobjudge, c(n probjudge mean probjudge sd probjudge)


***Willing to Wait regression (Under Uncertainty2)

egen catunc2wrait = cut(unc2wrait), at(-1.1,-0.01,0.01,5.1) icodes
*Define value label set discount
label define unc2wait 0 "Less wait" 1 "No change" 2 "More wait"
*Attach labels discount to factor
label values catunc2wrait  unc2wait


sum unc2wrait
tab catunc2wrait catprobjudge, col row cell
sum catunc2wrait
tabstat unc2wrait, statistics(n, mean, sd) by(catprobjudge)
tabstat unc2wrait, statistics(n, mean, sd) by(sex)
tabstat unc2wrait, statistics(n, mean, sd) by(major)
tabstat unc2wrait, statistics(n, mean, sd) by(statistics)
tabstat unc2wrait, statistics(n, mean, sd) by(saving)
tabstat unc2wrait, statistics(n, mean, sd) by(cds)
tabstat unc2wrait, statistics(n, mean, sd) by(auto_loan)
tabstat unc2wrait, statistics(n, mean, sd) by(catprob_stat)
tabstat unc2wrait, statistics(n, mean, sd) by(age)
tabstat unc2wrait, statistics(n, mean, sd) by(unc2risktype)

sum unc2tdww
tabstat unc2tdww, statistics(n, mean, sd) by(catprobjudge)
tabstat unc2tdww, statistics(n, mean, sd) by(sex)
tabstat unc2tdww, statistics(n, mean, sd) by(major)
tabstat unc2tdww, statistics(n, mean, sd) by(statistics)
tabstat unc2tdww, statistics(n, mean, sd) by(saving)
tabstat unc2tdww, statistics(n, mean, sd) by(cds)
tabstat unc2tdww, statistics(n, mean, sd) by(auto_loan)
tabstat unc2tdww, statistics(n, mean, sd) by(catprob_stat)
tabstat unc2tdww, statistics(n, mean, sd) by(age)
tabstat unc2tdww, statistics(n, mean, sd) by(unc2risktype)

sum unc2xww
tabstat unc2xww, statistics(n, mean, sd) by(catprobjudge)
tabstat unc2xww, statistics(n, mean, sd) by(sex)
tabstat unc2xww, statistics(n, mean, sd) by(major)
tabstat unc2xww, statistics(n, mean, sd) by(statistics)
tabstat unc2xww, statistics(n, mean, sd) by(saving)
tabstat unc2xww, statistics(n, mean, sd) by(cds)
tabstat unc2xww, statistics(n, mean, sd) by(auto_loan)
tabstat unc2xww, statistics(n, mean, sd) by(catprob_stat)
tabstat unc2xww, statistics(n, mean, sd) by(age)
tabstat unc2xww, statistics(n, mean, sd) by(unc2risktype)


*****************Graph 7(b)******************************
catplot catunc2wrait catprobjudge, percent(catprobjudge) bargap(-30) asyvars ///
bar(1, bcolor(gs15)) bar(2, bcolor(gs12)) bar(3, bcolor(gs9)) ///
ytitle("Percent of Respondents", size(mediumsmall)) ///
blabel(bar, format(%4.2f) size(mediumsmall))


********************OLS WW (Unc2)********************************
*regress unc2wrait probjudge prob_stat i.sex i.stat i.majors i.residencies i.savings i.auto_loans, baselevels

regress unc2wrait probjudge prob_stat i.sex i.stat i.majors i.residencies i.savings i.auto_loans i.unc2risktype, baselevels


*******************OLS WW (Unc2) Robust******************************
regress unc2wrait probjudge prob_stat i.sex i.stat i.majors i.residencies i.savings i.auto_loans i.unc2risktype, vce(robust)


***************************************************************
******Difference in Future discount factor:FDIFF(Uncertainty2)
sum unc2fdiffneutral
sum unc2fdiffaverse
sum unc2avgfdiff

egen catunc2avgfdiff = cut(unc2avgfdiff), at(-1.1,-0.01,0.01,1.1) icodes
**Define value label set discount
label define unc2discount 0 "More discount" 1 "Same discount" 2 "Less discount"
**Attach labels discount to factor
label values catunc2avgfdiff  unc2discount

catplot catunc2avgfdiff catprobjudge, percent(catprobjudge) stack asyvars ///
bar(1, bcolor(gs15)) bar(2, bcolor(gs12)) bar(3, bcolor(gs9)) ///
ytitle("Percent of Respondents", size(mediumsmall)) ///
blabel(bar, format(%4.2f) size(mediumsmall))

**level of difference between discount factor ratios

sum unc2fdiffneutral
tabstat unc2fdiffneutral, statistics(n, mean, sd) by(catprobjudge)
tabstat unc2fdiffneutral, statistics(n, mean, sd) by(sex)
tabstat unc2fdiffneutral, statistics(n, mean, sd) by(major)
tabstat unc2fdiffneutral, statistics(n, mean, sd) by(statistics)
tabstat unc2fdiffneutral, statistics(n, mean, sd) by(saving)
tabstat unc2fdiffneutral, statistics(n, mean, sd) by(cds)
tabstat unc2fdiffneutral, statistics(n, mean, sd) by(auto_loan)
tabstat unc2fdiffneutral, statistics(n, mean, sd) by(catprob_stat)
tabstat unc2fdiffneutral, statistics(n, mean, sd) by(age)
tabstat unc2fdiffneutral, statistics(n, mean, sd) by(unc2risktype)

sum unc2fdiffaverse
tabstat unc2fdiffaverse, statistics(n, mean, sd) by(catprobjudge)
tabstat unc2fdiffaverse, statistics(n, mean, sd) by(sex)
tabstat unc2fdiffaverse, statistics(n, mean, sd) by(major)
tabstat unc2fdiffaverse, statistics(n, mean, sd) by(statistics)
tabstat unc2fdiffaverse, statistics(n, mean, sd) by(saving)
tabstat unc2fdiffaverse, statistics(n, mean, sd) by(cds)
tabstat unc2fdiffaverse, statistics(n, mean, sd) by(auto_loan)
tabstat unc2fdiffaverse, statistics(n, mean, sd) by(catprob_stat)
tabstat unc2fdiffaverse, statistics(n, mean, sd) by(age)
tabstat unc2fdiffaverse, statistics(n, mean, sd) by(unc2risktype)

sum unc2avgfdiff
tabstat unc2avgfdiff, statistics(n, mean, sd) by(catprobjudge)
tabstat unc2avgfdiff, statistics(n, mean, sd) by(sex)
tabstat unc2avgfdiff, statistics(n, mean, sd) by(major)
tabstat unc2avgfdiff, statistics(n, mean, sd) by(statistics)
tabstat unc2avgfdiff, statistics(n, mean, sd) by(saving)
tabstat unc2avgfdiff, statistics(n, mean, sd) by(cds)
tabstat unc2avgfdiff, statistics(n, mean, sd) by(auto_loan)
tabstat unc2avgfdiff, statistics(n, mean, sd) by(catprob_stat)
tabstat unc2avgfdiff, statistics(n, mean, sd) by(age)
tabstat unc2avgfdiff, statistics(n, mean, sd) by(unc2risktype)


*****OLS avgfdiff(Uncertainty2)
reg unc2avgfdiff2 probjudge prob_stat i.sex i.stat i.majors i.residencies i.savings i.auto_loans i.unc2risktype, baselevels

*******************OLS avgfdiff(Uncertainty2) Robust******************************
reg unc2avgfdiff2 probjudge prob_stat i.sex i.stat i.majors i.residencies i.savings i.auto_loans i.unc2risktype, vce(robust)


*************************
*************************
******Env********
*************************
*************************
encode envestimates, generate(estenv)
tabstat envtdww, statistics(n, mean, sd) by(envrationality)
tabstat envxww, statistics(n, mean, sd) by(envrationality)
table envrationality catprobjudge, c(n probjudge mean probjudge sd probjudge)


tabulate envrationality
tabstat probjudge, statistics(n, mean, sd) by(envrationality)
table envrationality catprobjudge, c(n probjudge mean probjudge sd probjudge)

tab estenv


egen catenvprob = cut(envprob), at(-1,0.2,0.4,0.6,0.8,1.1) icodes
**Define value label set discount
label define expected 0 "Very unexpected" 1 "Somewhat unexpected" 2 "Neither expected nor unexpected" 3 "Somewhat expected" 4 "Very expected"
**Attach labels discount to factor
label values catenvprob  expected
tab catenvprob

egen catenvmax = cut(envmax), at(-1,1000,2000,4000,10000,1000000000000000000000000000000000000000) icodes
**Define value label set discount
label define envmaxlevel 0 "Very small" 1 "Somewhat small" 2 "Neither small nor large" 3 "Somewhat large" 4 "Very large"
**Attach labels discount to factor
label values catenvmax  envmaxlevel
tab catenvmax 

sum envmax
sum envprob
tabstat envmax envprob, statistics(n, mean, sd) by(catprobjudge)
table catenvmax catenvprob, c(n envprob mean probjudge sd probjudge)
table catenvmax catenvprob, c(n envmax mean probjudge sd probjudge)
table catenvmax, c(n envmax mean probjudge sd probjudge)


tab catenvmax catenvprob, col row cell
table catenvmax catenvprob, c(n envprob mean probjudge sd probjudge)


******Graph2***********************

graph hbar (count), ///
over(catenvmax, label(labsize(small)) relabel(`r(relabel)')) ///
over(catenvprob,label(labsize(small))) ///
ytitle("Number of Respondents", size(small)) ///
title("Expected Probability by Expected Maximum" ///
, span size(medium)) ///
blabel(bar) ///
intensity(25) ///
asyvars


bysort catprobjudge: table catenvmax catenvprob, c(n envprob mean probjudge sd probjudge)
bysort catprobjudge: table catenvmax, c(n envmax mean probjudge sd probjudge)
bysort catprobjudge: table catenvprob, c(n envprob mean probjudge sd probjudge)

***Reversal:self-condactory
encode envtd , generate(envtdch)
encode envx , generate(envxch)


tab envtd envx, col row cell

encode envtdreversal, generate(envtdrev)
tabstat envtdww, statistics(n, mean, sd) by(envtdrev)
sum envtdrev
encode envxreversal, generate(envxrev)
tabstat envxww, statistics(n, mean, sd) by(envxrev)
sum envxrev

tab envtdrev envxrev, col row cell
table envtdrev envxrev, c(n probjudge mean probjudge sd probjudge)
bysort catprobjudge: tab envtdrev envxrev, col row cell
bysort catprobjudge: table envtdrev envxrev, c(n probjudge mean probjudge sd probjudge)

bysort catprobjudge: table envtdrev, c(n probjudge mean probjudge sd probjudge)
bysort catprobjudge: table envxrev, c(n probjudge mean probjudge sd probjudge)


table envtd, c(n probjudge mean probjudge sd probjudge)
table envx, c(n probjudge mean probjudge sd probjudge)
table envtd envx, c(n probjudge mean probjudge sd probjudge)

bysort envtdrev: tabstat probjudge
bysort envxrev: tabstat probjudge

tabstat envtdch, by(catprobjudge)

bysort catprobjudge: tabstat probjudge, by(envtdrev)
bysort catprobjudge: tabstat probjudge, by(envxrev)

table envtd envx envtdreversal
table envtd envx envtdreversal, by(envxreversal)

bysort envxreversal: table envtd envx envtdreversal, c(n probjudge mean probjudge sd probjudge) 


******Graph 3******************

egen catenvexpreward = cut(envexpreward), at(-1,999.999,10000.99999,900000001) icodes
**Define value label set discount
label define envexprewardlevel 0 "Very small" 1 "Anchoring" 2 "Very large"
**Attach labels discount to factor
label values catenvexpreward envexprewardlevel
tab catenvexpreward

graph bar (count) envexpreward, ///
over(catenvexpreward,label(angle(45) labsize(small))) ///
over(catprobjudge, relabel(1 "Weak probabilistic inference" 2 "Strong probabilistic inference") ) /// 
blabel(bar, format(%4.0f) size(small)) ///
ytitle("Number of respondents") ///
ylabel(, angle(horizontal)) ///
title("Expected reward in a sealed envelop" "by probabilistic inference", size(mediumsmall)) ///
nofill ///
intensity(*.7) 


tab sex estenv, col row cell
tab catprob_stat estenv, col row cell
tab major estenv, col row cell
tab statistics estenv, col row cell
tab saving estenv, col row cell
tab cds estenv, col row cell
tab auto_loan estenv, col row cell
tab catprobjudge estenv, col row cell


sum envwrait
tabstat envwrait, statistics(n, mean, sd) by(catprobjudge)
tabstat envwrait, statistics(n, mean, sd) by(sex)
tabstat envwrait, statistics(n, mean, sd) by(major)
tabstat envwrait, statistics(n, mean, sd) by(statistics)
tabstat envwrait, statistics(n, mean, sd) by(saving)
tabstat envwrait, statistics(n, mean, sd) by(cds)
tabstat envwrait, statistics(n, mean, sd) by(auto_loan)
tabstat envwrait, statistics(n, mean, sd) by(catprob_stat)
tabstat envwrait, statistics(n, mean, sd) by(age)
tabstat envwrait, statistics(n, mean, sd) by(estenv)

sum envtdww
tabstat envtdww, statistics(n, mean, sd) by(catprobjudge)
tabstat envtdww, statistics(n, mean, sd) by(sex)
tabstat envtdww, statistics(n, mean, sd) by(major)
tabstat envtdww, statistics(n, mean, sd) by(statistics)
tabstat envtdww, statistics(n, mean, sd) by(saving)
tabstat envtdww, statistics(n, mean, sd) by(cds)
tabstat envtdww, statistics(n, mean, sd) by(auto_loan)
tabstat envtdww, statistics(n, mean, sd) by(catprob_stat)
tabstat envtdww, statistics(n, mean, sd) by(age)
tabstat envtdww, statistics(n, mean, sd) by(estenv)

sum envxww
tabstat envxww, statistics(n, mean, sd) by(catprobjudge)
tabstat envxww, statistics(n, mean, sd) by(sex)
tabstat envxww, statistics(n, mean, sd) by(major)
tabstat envxww, statistics(n, mean, sd) by(statistics)
tabstat envxww, statistics(n, mean, sd) by(saving)
tabstat envxww, statistics(n, mean, sd) by(cds)
tabstat envxww, statistics(n, mean, sd) by(auto_loan)
tabstat envxww, statistics(n, mean, sd) by(catprob_stat)
tabstat envxww, statistics(n, mean, sd) by(age)
tabstat envxww, statistics(n, mean, sd) by(estenv)


*************OLS WW (Env)************************************
regress envwrait probjudge prob_stat i.sex i.stat i.majors i.residencies i.savings i.auto_loans i.unc1risktype i.estenv, baselevels
*avplots

*************OLS WW (Env) Robust************************************
regress envwrait probjudge prob_stat i.sex i.stat i.majors i.residencies i.savings i.auto_loans i.unc1risktype i.estenv, vce(robust)


************************
*************************
******Base********
*************************
*******Base1************
*******************

tab base1expreward
egen catbase1expreward = cut(base1expreward), at(-1,999.999,2499,2501,5000.4,10000000000000000000000001) icodes
**Define value label set discount
label define base1exprewardlevel 0 "Very small" 1 "Somewhat small" 2 "Correct" 3 "Somewhat large" 4 "Very large"
**Attach labels discount to factor
label values catbase1expreward base1exprewardlevel
tab catbase1expreward
bysort catprobjudge: tab catbase1expreward 
sum base1expreward

encode base1estimates, generate(base1est)
encode estpropbase1, generate(base1estprop)

tabstat base1tdww, statistics(n, mean, sd) by(base1rationality)
tabstat base1xww, statistics(n, mean, sd) by(base1rationality)


tabulate base1rationality
tabstat probjudge, statistics(n, mean, sd) by(base1rationality)
table base1rationality catprobjudge, c(n probjudge mean probjudge sd probjudge)


tabulate estpropbase1

tab sex estpropbase1, col row cell
tab catprob_stat estpropbase1, col row cell
tab major estpropbase1, col row cell
tab statistics estpropbase1, col row cell
tab saving estpropbase1, col row cell
tab cds estpropbase1, col row cell
tab auto_loan estpropbase1, col row cell
tab catprobjudge estpropbase1, col row cell


tabulate estbase1

tab base1max
tab base1prob

egen catbase1prob = cut(base1_prob), at(-1,0.2,0.49,0.51,0.8,1.1) icodes
**Define value label set discount
label define base1expected 0 "Very unexpected" 1 "Somewhat unexpected" 2 "Proper expected" 3 "Somewhat expected" 4 "Very expected"
**Attach labels discount to factor
label values catbase1prob  base1expected
tab catbase1prob

egen catbase1max = cut(base1_max), at(-1,1000,4999,5001,10001,1000000000000000000000000000000000000) icodes
**Define value label set discount
label define base1maxlevel 0 "Very small" 1 "Somewhat small" 2 "Correctly ecpected" 3 "Somewhat large" 4 "Very large"
**Attach labels discount to factor
label values catbase1max  base1maxlevel
tab catbase1max 

sum base1max
sum base1prob
tabstat base1max base1prob, statistics(n, mean, sd) by(catprobjudge)
table catbase1max catbase1prob, c(n base1prob mean probjudge sd probjudge)
table catbase1max catbase1prob, c(n base1max mean probjudge sd probjudge)
table catbase1max, c(n base1max mean probjudge sd probjudge)


********Graph 4*******************
graph hbar (count), ///
over(catbase1max, label(labsize(small)) relabel(`r(relabel)')) ///
over(catbase1prob,label(labsize(small))) ///
ytitle("Number of Respondents", size(small)) ///
title("Expected Probability by Expected Maximum" ///
, span size(medium)) ///
blabel(bar) ///
intensity(25) ///
asyvars


*********Graph 5****************

graph bar (count) base1expreward, ///
over(catbase1expreward,label(angle(45) labsize(small))) ///
over(catprobjudge, relabel(1 "Weak probabilistic inference" 2 "Strong probabilistic inference") ) /// 
blabel(bar, format(%4.0f) size(small)) ///
ytitle("Number of respondents") ///
ylabel(, angle(horizontal)) ///
title("Expected reward in a sealed envelop" "by probabilistic inference", size(mediumsmall)) ///
nofill ///
intensity(*.7) 


*graph pie v1, over(catvar1) by(catvar2)


graph pie, over(catbase1prob) plabel(_all name, gap(-8)) plabel(_all percent, gap(8) format("%4.2f")) legend(off) ///
title("By expected probability of maximum", size(medium)) ///
intensity(35) ///
name(graphbase1prob, replace)

graph pie, over(catbase1max) plabel(_all name, gap(-8)) plabel(_all percent, gap(8) format("%4.2f")) legend(off) ///
title("By expected maximum reward", size(medium)) ///
intensity(35) ///
name(graphbase1max, replace)

graph combine graphbase1prob graphbase1max, ///
	ycommon xcommon ///
	name(graphbase1, replace)


	
tab catbase1max catbase1prob, col row cell
table catbase1max catbase1prob, c(n base1prob mean probjudge sd probjudge)

order(0 "Very" "unexpected" 1 "Somewhat" "unexpected" ///
2 "Neither unexpected" "nor expected" ///
3 "Somewhat" "expected" 4 "Very" "expected")

*splitvallabels catenvprob
catplot catbase1max catbase1prob, ///
percent(catbase1prob) ///
var1opts(label(labsize(small))) ///
var2opts(label(labsize(small)) relabel(`r(relabel)')) ///
ytitle("Percent of respondents by expected probability", size(small)) ///
intensity(35) ///
asyvars stack ///
bar(1, bcolor(gs15) fintensity(inten80)) ///
bar(2, bcolor(gs12) fintensity(inten60)) ///
bar(3, bcolor(gs8) fintensity(inten40)) ///
bar(4, bcolor(gs5) fintensity(inten60)) ///
bar(5, bcolor(gs3) fintensity(inten80))	///
blabel(bar, position(inside) format(%4.2f) size(vsmall)) ///
legend(rows(1) stack size(small) ///
order(1 "Very" "small" 2 "Somewhat" "small" ///
3 "Neither small" "nor large" ///
4 "Somewhat" "large" 5 "Very" "Large") ///
symplacement(center) ///
title("Expected maximum reward", size(small)))


graph bar (count) base1expreward, ///
over(catbase1expreward,label(angle(45) labsize(small))) ///
over(catprobjudge, relabel(1 "Weak probabilistic inference" 2 "Strong probabilistic inference") ) /// 
blabel(bar, format(%4.0f) size(small)) ///
ytitle("Number of respondents") ///
ylabel(, angle(horizontal)) ///
title("Expected reward in a sealed envelop" "by probabilistic inference", size(mediumsmall)) ///
nofill ///
intensity(*.7)

bysort catprobjudge: table catbase1max catbase1prob, c(n base1prob mean probjudge sd probjudge)
bysort catprobjudge: table catbase1max, c(n base1max mean probjudge sd probjudge)
bysort catprobjudge: table catbase1prob, c(n base1prob mean probjudge sd probjudge)

*********************************Use base1estprop
***Reversal:self-condactory


*irrationality
tabulate base1beta_n
table base1beta_n, c(n probjudge mean probjudge sd probjudge) by(catprobjudge)
tab base1beta_n catprobjudge, col row cell


tab sex estbase1, col row cell
tab catprob_stat estbase1, col row cell
tab major estbase1, col row cell
tab statistics estbase1, col row cell
tab saving estbase1, col row cell
tab cds estbase1, col row cell
tab auto_loan estbase1, col row cell
tab catprobjudge estbase1, col row cell

tab base1wrait

egen catbase1wrait = cut(base1wrait), at(-1.1,-0.01,0.01,1.1) icodes
*Define value label set discount
label define base1wait 0 "Less wait" 1 "No change" 2 "More wait"
*Attach labels discount to factor
label values catbase1wrait  base1wait


*************************************
***********************************
***********Base1WW****************
***********************************
*************************************

sum base1wrait
tabstat base1wrait, statistics(n, mean, sd) by(catprobjudge)
tabstat base1wrait, statistics(n, mean, sd) by(sex)
tabstat base1wrait, statistics(n, mean, sd) by(major)
tabstat base1wrait, statistics(n, mean, sd) by(statistics)
tabstat base1wrait, statistics(n, mean, sd) by(saving)
tabstat base1wrait, statistics(n, mean, sd) by(cds)
tabstat base1wrait, statistics(n, mean, sd) by(auto_loan)
tabstat base1wrait, statistics(n, mean, sd) by(catprob_stat)
tabstat base1wrait, statistics(n, mean, sd) by(age)
tabstat base1wrait, statistics(n, mean, sd) by(estbase1)
tabstat base1wrait, statistics(n, mean, sd) by(estpropbase1)


sum base1tdww
tabstat base1tdww, statistics(n, mean, sd) by(catprobjudge)
tabstat base1tdww, statistics(n, mean, sd) by(sex)
tabstat base1tdww, statistics(n, mean, sd) by(major)
tabstat base1tdww, statistics(n, mean, sd) by(statistics)
tabstat base1tdww, statistics(n, mean, sd) by(saving)
tabstat base1tdww, statistics(n, mean, sd) by(cds)
tabstat base1tdww, statistics(n, mean, sd) by(auto_loan)
tabstat base1tdww, statistics(n, mean, sd) by(catprob_stat)
tabstat base1tdww, statistics(n, mean, sd) by(age)
tabstat base1tdww, statistics(n, mean, sd) by(estbase1)
tabstat base1tdww, statistics(n, mean, sd) by(estpropbase1)

sum base1xww
tabstat base1xww, statistics(n, mean, sd) by(catprobjudge)
tabstat base1xww, statistics(n, mean, sd) by(sex)
tabstat base1xww, statistics(n, mean, sd) by(major)
tabstat base1xww, statistics(n, mean, sd) by(statistics)
tabstat base1xww, statistics(n, mean, sd) by(saving)
tabstat base1xww, statistics(n, mean, sd) by(cds)
tabstat base1xww, statistics(n, mean, sd) by(auto_loan)
tabstat base1xww, statistics(n, mean, sd) by(catprob_stat)
tabstat base1xww, statistics(n, mean, sd) by(age)
tabstat base1xww, statistics(n, mean, sd) by(estbase1)
tabstat base1xww, statistics(n, mean, sd) by(estpropbase1)


********************OLS WW (Base1)******************************
regress base1wrait probjudge prob_stat i.sex i.stat i.majors i.residencies i.savings i.auto_loans i.base1est i.base1estprop i.unc2risktype, baselevels


********************OLS WW (Base1) Robust******************************
regress base1wrait probjudge prob_stat i.sex i.stat i.majors i.residencies i.savings i.auto_loans i.base1est i.base1estprop i.unc2risktype, vce(robust)
