# Supplementary material for: Too much or too little information: how unknown uncertainty fuels time inconsistency
Source: SN Bus Econ. 2022 Jan 19;2(2):17. doi: 10.1007/s43546-021-00189-9 (PMC8767536; doi:10.1007/s43546-021-00189-9)
Supplement: Supplementary file 2 — Supplementary file2 (CSV 95 KB) [file 43546_2021_189_MOESM2_ESM.csv]

Gender	Age	Student	Major	Major_sub	Statistics	Household	Residency	Saving	CDs	401K	auto_loan	student_loan	Mortgage	condi_prob	Prob_stat	Zika_alpha	Cab_adjust	BG_linear	BG_BR	Cab_alphaXY	Cab_alphaBR	Zika_adjust	Zika_alphaXY	Zika_alphaBE	alpha	idk	probj	beta_N	delta_N	CGain_N	Rationality	GainTDreward	GainXreward	GainTDPresent	GainXPresent	GainTDww	GainXww	Wrait	betaNeutral	betaNeutral1	deltaNeutral	FdiffNeutral	betaAverse	betaAverse1	deltaAverse	FdiffAverse	MatchTDCertainty	MatchXCertainty	LossTDNowait_Q
Male	40 - 59	Doctoral program	m4	Bus	Yes	4	Urban area	YES	NO	NO	YES	NO	NO	1	1	0.05	0.41	0	0	0	0	0.1809	0.2859	0.1567	0.1107	0	0.8893	6	2	62	R	10000	1020	4	0	1	5	2	0.102	0.102	1	0.898	0.319374	0.319374	1	0.680626	Y	Y	Late150
Female	30 - 39	Doctoral program	m5	Lit	Yes	1	Urban area	YES	NO	NO	NO	NO	NO	0	0.25	0.1826	0.74	1	1	0.88337	0.8128	0.2	0.3298	0.1824	0.6281	0	0.3719	6	6	66	R	10000	10000	4	4	1	1	0	9.803922	9.803922	0.683544	0	3.131121	3.131121	0.862677	0	N	N	Late110
Male	30 - 39	Doctoral program	m5	Lit	Yes	2	Urban area	NO	YES	NO	NO	NO	NO	0	0.25	0.0935	0.67	0.0937	0.1272	0.73471	0.6181	0.9278	1	0.9999	0.5552	0	0.4448	3	2	32	R	1100	1020	1	0	4	5	0.2	0.927273	0.927273	1	0.072727	0.96295	0.96295	1	0.03705	Y	N	Late150
Female	18 - 22	Freshman	m6	Arts	No	4	Urban area	YES	YES	NO	NO	NO	NO	0	0.5	0.9932	0.8	1	1	1	1	0.9278	1	0.9999	1	0	0	1	1	11	R	1	1	5	5	0	0	0	0	0	0	0	0	0	0	0	Y	Y	Late101
Male	18 - 22	Freshman	m3	Eng	Yes	4	Rural area	YES	NO	NO	NO	NO	NO	1	0.75	0.05	0.7	0.0937	0.1272	0.800239	0.6983	0.116	0.0919	0.0487	0.0904	0	0.9096	6	3	63	R	10000	1100	4	1	1	4	1.5	0.118627	0.118627	0.987494	0.82527196	0.344423	0.344423	0.993727	0.64357506	Y	Y	Late150
Female	40 - 59	Doctoral program	m2	MS	Yes	2	Urban area	YES	YES	YES	NO	NO	YES	1	1	0.05	0.41	0	0	0	0	0.118	0.0993	0.0527	0.038	0	0.962	1	2	12	R	1	1020	5	0	0	5	5	0.045	0.045	1	0.955	0.212132	0.212132	1	0.787868	Y	Y	Late150
Male	23 - 29	Senior	m6	Arts	No	4	Urban area	YES	NO	NO	NO	YES	NO	0	0.5	0.926	0.62	0.0937	0.1272	0.618684	0.4921	0.9278	1	0.9999	0.5552	0	0.4448	4	2	42	R	1500	1020	2	0	3	5	0.5	0.68	0.68	1	0.32	0.824621	0.824621	1	0.175379	Y	Y	Late150
Female	18 - 22	Junior	m5	Lit	No	4	Urban area	YES	NO	NO	NO	YES	NO	0	0.25	1	idk	1	1	1	1	idk	1	1	1	2	0	6	6	66	R	10000	10000	4	4	1	1	0	9.803922	9.803922	0.683544	0	3.131121	3.131121	0.862677	0	Y	Y	Late1000
Male	30 - 39	Sophomore	m4	Bus	Yes	4	Rural area	YES	NO	NO	NO	YES	NO	0	0.5	0.4831	0.6	0.4821	0.5636	0.569631	0.4436	0.178	0.2789	0.1526	0.3693	0	0.6307	5	3	53	R	2000	1100	3	1	2	4	0.666666667	0.593137	0.593137	0.987494	0.417273094	0.770154	0.770154	0.993727	0	Y	Y	Late110
Male	23 - 29	Junior	m4	Bus	Yes	1	Urban area	YES	NO	NO	NO	NO	NO	0	0.25	1	idk	1	1	1	1	idk	1	1	1	2	0	4	2	42	R	1500	1020	2	0	3	5	0.5	0.68	0.68	1	0.32	0.824621	0.824621	1	0.175379	Y	N	Late150
Female	30 - 39	Freshman	m4	Bus	No	4	Rural area	NO	NO	YES	YES	YES	YES	0	0.5	1	idk	1	1	1	1	idk	1	1	1	2	0	6	6	66	R	10000	10000	4	4	1	1	0	9.803922	9.803922	0.683544	0	3.131121	3.131121	0.862677	0	N	N	Late150
Female	40 - 59	Junior	m2	MS	Yes	6	Urban area	NO	NO	YES	NO	NO	YES	0	0.25	0.7093	0.59	0	0	0.544488	0.4197	0.76	0.9129	0.7092	0.4055	0	0.5945	4	3	43	R	1500	1100	2	1	3	4	0.25	0.79085	0.79085	0.987494	0.247273137	0.889297	0.889297	0.993727	0.13833106	Y	Y	Late1000
Male	40 - 59	Senior	m1	others	No	2	Rural area	YES	YES	YES	NO	NO	YES	0	0.5	0.926	0.8	1	1	1	1	0.9278	1	0.9999	1	0	0	1	2	12	IR	1	1020	5	0	0	5	5	0.045	0.045	1	0.955	0.212132	0.212132	1	0.787868	Y	Y	Late150
Female	18 - 22	Senior	m5	Lit	Yes	6	Urban area	YES	NO	NO	NO	NO	NO	0	0	0.9932	0.68	0.6893	0.7535	0.756874	0.6444	0.9278	1	0.9999	0.8607	0	0.1393	5	4	54	R	2000	1500	3	2	2	3	0.333333333	1.102941	1.102941	0.937745	0.170000371	1.05021	1.05021	0.968372	0.110479875	Y	Y	Late200
Female	18 - 22	Junior	m5	Lit	Yes	1	Urban area	YES	NO	NO	NO	YES	NO	0	0.5	0.9769	0.67	0.0937	0.1272	0.73471	0.6181	0.9278	0.6936	0.4368	0.5552	0	0.4448	5	4	54	R	2000	1500	3	2	2	3	0.333333333	1.102941	1.102941	0.937745	0.170000371	1.05021	1.05021	0.968372	0.110479875	N	N	None
Female	18 - 22	Senior	m6	Arts	No	4	Rural area	YES	NO	NO	NO	NO	NO	0	0.25	0.8087	0.8	0.0937	0.1272	1	1	0.8856	0.6936	0.4368	0.5238	0	0.4762	5	3	53	R	2000	1100	3	1	2	4	0.666666667	0.593137	0.593137	0.987494	0.417273094	0.770154	0.770154	0.993727	0.248808502	Y	N	None
Female	18 - 22	Junior	m3	Eng	Yes	6	Urban area	YES	YES	NO	NO	YES	NO	1	1	0.88	0.62	0.0937	0.1272	0.618684	0.4921	0.158	0.2268	0.1229	0.1427	0	0.8573	1	3	13	R	1	1100	5	1	0	4	4	0.05336	0.05336	0.987494	0.881390613	0.22877	0.22877	0.993727	0.750816338	Y	Y	Late101
Male	30 - 39	Sophomore	m4	Bus	No	1	Rural area	YES	YES	NO	NO	NO	NO	0	0	0.926	0.8	1	1	1	1	0.9278	1	0.9999	1	0	0	2	4	24	IR	1020	1500	0	2	5	3	-0.333333333	IR	1	0.937745	-1	IR	-1	0.968372	-1	N	N	Late101
Female	23 - 29	Junior	m2	MS	No	4	Rural area	YES	YES	YES	NO	NO	NO	1	0.25	0.5543	0.58	0	0	0.518915	0.3959	0.6	0.8096	0.5542	0.341	0	0.659	6	5	65	R	10000	2000	4	3	1	2	0.5	0.392157	0.392157	0.893844	0.408000105	0.626224	0.626224	0.945433	0.394768508	Y	Y	Late150
Female	18 - 22	Junior	m2	MS	Yes	4	Urban area	YES	YES	NO	NO	NO	NO	1	0.75	0.6	0.7	0	0	0.800239	0.6983	0.116	0.0919	0.0487	0.0352	0	0.9648	1	3	13	R	1	1100	5	1	0	4	4	0.05336	0.05336	0.987494	0.881390613	0.22877	0.22877	0.993727	0.750816338	Y	Y	None
Female	23 - 29	Junior	m4	Bus	Yes	2	Rural area	YES	YES	NO	NO	NO	NO	0	0.5	0.1826	0.74	1	1	0.88337	0.8128	0.2	0.3298	0.1824	0.6281	0	0.3719	1	6	16	R	1	10000	5	4	0	1	1	4.352526	4.352526	0.683544	0.056716285	2.079726	2.079726	0.862677	0.058848829	Y	N	Late200
Male	18 - 22	Sophomore	m4	Bus	No	8	Urban area	YES	NO	NO	YES	YES	NO	0	0.25	0.926	idk	1	1	1	1	0.9278	1	0.9999	1	1	0	4	2	42	R	1500	1020	2	0	3	5	0.5	0.68	0.68	1	0.32	0.824621	0.824621	1	0.175379	N	N	Late1000
Female	18 - 22	Junior	m4	Bus	Yes	4	Urban area	YES	NO	NO	NO	NO	NO	0	0.5	0.7991	0.52	0.0419	0.0583	0.355554	0.256	0.83	0.9513	0.799	0.4626	0	0.5374	4	3	43	R	1500	1100	2	1	3	4	0.25	0.79085	0.79085	0.987494	0.247273137	0.889297	0.889297	0.993727	0.13833106	Y	Y	Late101
Female	18 - 22	Junior	m4	Bus	Yes	4	Urban area	YES	YES	NO	NO	YES	NO	0	0.25	0.926	0.6	0.4821	0.5636	0.569631	0.4436	0.9278	1	0.9999	0.7614	0	0.2386	5	4	54	R	2000	1500	3	2	2	3	0.333333333	1.102941	1.102941	0.937745	0.170000371	1.05021	1.05021	0.968372	0.110479875	N	N	Late101
Female	30 - 39	Junior	m2	MS	Yes	4	Rural area	YES	NO	YES	YES	NO	NO	1	1	0.1826	0.52	0.0419	0.0583	0.355554	0.256	0.2	0.3298	0.1824	0.1531	0	0.8469	1	3	13	R	1	1100	5	1	0	4	4	0.05336	0.05336	0.987494	0.881390613	0.22877	0.22877	0.993727	0.750816338	Y	Y	Late150
Female	23 - 29	Senior	m2	MS	Yes	4	Urban area	YES	NO	NO	YES	YES	NO	1	0.75	0.0143	0.62	0.0937	0.1272	0.618684	0.4921	0.1	0.027	0.0142	0.0655	0	0.9345	6	2	62	R	10000	1020	4	0	1	5	2	0.102	0.102	1	0.898	0.319374	0.319374	1	0.680626	y	Y	Late150
Female	18 - 22	Senior	m3	Eng	Yes	4	Rural area	YES	NO	NO	YES	YES	NO	0	0.75	0.09	0.7	0.0937	0.1272	0.800239	0.6983	0.125	0.1245	0.0664	0.103	0	0.897	6	3	63	R	10000	1100	4	1	1	4	1.5	0.118627	0.118627	0.987494	0.82527196	0.344423	0.344423	0.993727	0.64357506	Y	Y	Late101
Male	18 - 22	Senior	m4	Bus	No	4	Rural area	YES	YES	YES	NO	NO	NO	0	0	1	idk	1	1	1	1	idk	1	1	1	2	0	3	2	32	R	1100	1020	1	0	4	5	0.2	0.927273	0.927273	1	0.072727	0.96295	0.96295	1	0.03705	Y	N	Late150
Female	18 - 22	Senior	m4	Bus	Yes	4	Rural area	YES	NO	NO	NO	NO	NO	0	0.5	0.926	0.67	0.0937	0.1272	0.73471	0.6181	0.9278	0.6936	0.4368	0.5552	0	0.4448	5	4	54	R	2000	1500	3	2	2	3	0.333333333	1.102941	1.102941	0.937745	0.170000371	1.05021	1.05021	0.968372	0.110479875	Y	N	Late110
Male	18 - 22	Senior	m4	Bus	Yes	1	Rural area	YES	NO	NO	YES	YES	NO	1	1	0.926	0.57	0.0937	0.1272	0.492897	0.3723	0.9278	0.6936	0.4368	0.5552	0	0.4448	5	2	52	R	2000	1020	3	0	2	5	1	0.51	0.51	1	0.49	0.714143	0.714143	1	0.285857	N	N	None
Female	18 - 22	Junior	m2	MS	Yes	2	Rural area	YES	NO	NO	YES	YES	NO	0	0.5	0.1826	0.74	1	1	0.88337	0.8128	0.2	0.3298	0.1824	0.6281	0	0.3719	4	3	43	R	1500	1100	2	1	3	4	0.25	0.79085	0.79085	0.987494	0.247273137	0.889297	0.889297	0.993727	0.13833106	Y	Y	Late101
Female	18 - 22	Senior	m5	Lit	No	2	Urban area	YES	NO	YES	YES	YES	NO	0	0.25	0.926	0.8	1	1	1	1	0.9278	1	0.9999	1	0	0	1	1	11	R	1	1	5	5	0	0	0	0	0	0	0	0	0	0	0	Y	N	Late110
Male	23 - 29	Senior	m4	Bus	Yes	6	Urban area	YES	NO	NO	NO	NO	NO	0	0.5	1	0.8	1	1	1	1	0.8556	0.9646	0.8392	0.951	0	0.049	4	2	42	R	1500	1020	2	0	3	5	0.5	0.68	0.68	1	0.32	0.824621	0.824621	1	0.175379	N	N	Late110
Female	18 - 22	Junior	m4	Bus	Yes	2	Urban area	YES	NO	NO	NO	NO	NO	0	0	0.7578	0.8	1	1	1	1	0.8	0.9353	0.7576	0.9232	0	0.0768	5	6	56	IR	2000	10000	3	4	2	1	-0.333333333	IR	-1	0.683544	-1	IR	-1	0.862677	-1	Y	Y	Late101
Female	18 - 22	Senior	m3	Eng	Yes	6	Urban area	YES	NO	NO	NO	YES	NO	0	0.5	0.83	0.45	0.0937	0.1272	0.139262	0.0941	0.85	0.9617	0.8299	0.4031	0	0.5969	6	3	63	R	10000	1100	4	1	1	4	1.5	0.118627	0.118627	0.987494	0.82527196	0.344423	0.344423	0.993727	0.64357506	Y	Y	Late150
Female	18 - 22	Junior	m4	Bus	Yes	4	Urban area	YES	NO	NO	NO	NO	NO	0	0.25	0.9932	0.6	0.4821	0.5636	0.569631	0.4436	0.9278	1	0.9999	0.7614	0	0.2386	5	4	54	R	2000	1500	3	2	2	3	0.333333333	1.102941	1.102941	0.937745	0.170000371	1.05021	1.05021	0.968372	0.110479875	N	Y	Late101
Male	18 - 22	Junior	m3	Eng	Yes	6	Urban area	YES	NO	NO	NO	NO	NO	1	0.75	0.7578	0.67	0.0937	0.1272	0.73471	0.6181	0.8	0.9353	0.7576	0.4785	0	0.5215	4	2	42	R	1500	1020	2	0	3	5	0.5	0.68	0.68	1	0.32	0.824621	0.824621	1	0.175379	Y	Y	Late150
Male	30 - 39	Senior	m4	Bus	Yes	1	Urban area	YES	NO	YES	YES	NO	YES	0	0.5	0.926	0.7	0.0937	0.1272	0.800239	0.6983	0.9278	0.6936	0.4368	0.5552	0	0.4448	3	2	32	R	1100	1020	1	0	4	5	0.2	0.927273	0.927273	1	0.072727	0.96295	0.96295	1	0.03705	Y	N	Late150
Female	18 - 22	Junior	m4	Bus	No	1	Urban area	NO	NO	NO	YES	YES	NO	0	0.25	0.926	0.8	1	1	1	1	0.9278	1	0.9999	1	0	0	5	5	55	R	2000	2000	3	3	2	2	0	1.960784	1.960784	0.893844	0	1.40028	1.40028	0.945433	0	Y	Y	Late1000
Female	18 - 22	Senior	m4	Bus	Yes	2	Rural area	YES	NO	YES	YES	NO	NO	0	0.5	0.926	0.67	0.0937	0.1272	0.73471	0.6181	0.9278	1	0.9999	0.5552	0	0.4448	4	3	43	R	1500	1100	2	1	3	4	0.25	0.79085	0.79085	0.987494	0.247273137	0.889297	0.889297	0.993727	0.13833106	Y	N	Late150
Female	18 - 22	Senior	m4	Bus	Yes	6	Rural area	YES	YES	YES	YES	NO	NO	0	0.25	0.9932	0.8	1	1	1	1	0.9278	1	0.9999	1	0	0	6	5	65	R	10000	2000	4	3	1	2	0.5	0.392157	0.392157	0.893844	0.408000105	0.626224	0.626224	0.945433	0.394768508	Y	N	Late101
Female	23 - 29	Senior	m2	MS	Yes	2	Urban area	YES	NO	NO	NO	NO	NO	0	0.75	0.005	0.45	0.0937	0.1272	0.139262	0.0941	0.181	0.2862	0.1569	0.166	0	0.834	6	3	63	R	10000	1100	4	1	1	4	1.5	0.118627	0.118627	0.987494	0.82527196	0.344423	0.344423	0.993727	0.64357506	Y	Y	Late150
Female	18 - 22	Junior	m2	MS	Yes	6	Rural area	YES	NO	NO	NO	NO	NO	1	0.5	0.89	0.52	0.0419	0.0583	0.355554	0.256	0.118	0.0993	0.0527	0.0631	0	0.9369	2	2	22	R	1020	1020	0	0	5	5	0	1	1	1	0	1	1	1	0	Y	Y	Late1000
Female	18 - 22	Sophomore	m4	Bus	Yes	2	Rural area	YES	NO	NO	YES	YES	NO	0	0.5	0.926	0.7	0.0937	0.1272	0.800239	0.6983	0.9278	1	0.9999	0.5552	0	0.4448	4	3	43	R	1500	1100	2	1	3	4	0.25	0.79085	0.79085	0.987494	0.247273137	0.889297	0.889297	0.993727	0.13833106	Y	Y	Late110
Female	18 - 22	Junior	m4	Bus	Yes	6	Rural area	YES	NO	NO	YES	YES	NO	0	0.5	1	idk	1	1	1	1	idk	1	1	1	2	0	1	6	16	R	1	10000	5	4	0	1	1	4.352526	4.352526	0.683544	0.056716285	2.079726	2.079726	0.862677	0.058848829	Y	Y	Late150
Male	18 - 22	Junior	m4	Bus	No	2	Rural area	YES	YES	NO	YES	YES	NO	0	0.5	1	idk	1	1	1	1	idk	1	1	1	2	0	5	6	56	IR	2000	10000	3	4	2	1	-0.333333333	IR	-1	0.683544	-1	IR	-1	0.862677	-1	N	N	Late150
Female	18 - 22	Junior	m4	Bus	No	1	Rural area	YES	YES	NO	NO	NO	NO	0	0	1	idk	1	1	1	1	idk	1	1	1	2	0	5	6	56	IR	2000	10000	3	4	2	1	-0.333333333	IR	-1	0.683544	-1	IR	-1	0.862677	-1	N	N	Late1000
Female	23 - 29	Senior	m1	others	No	4	Rural area	YES	NO	NO	NO	NO	NO	1	0.5	0.7991	0.75	1	1	0.903451	0.8432	0.83	0.9513	0.799	0.9376	0	0.0624	5	6	56	IR	2000	10000	3	4	2	1	-0.333333333	IR	-1	0.683544	-1	IR	-1	0.862677	-1	Y	Y	Late101
Male	18 - 22	Senior	m5	Lit	Yes	4	Urban area	NO	NO	YES	NO	NO	YES	0	0	1	0.62	0.0937	0.1272	0.618684	0.4921	idk	1	1	0.5552	1	0.4448	5	2	52	R	2000	1020	3	0	2	5	1	0.51	0.51	1	0.49	0.714143	0.714143	1	0.285857	N	N	Late101
Female	23 - 29	Master program	m4	Bus	Yes	1	Rural area	YES	NO	YES	YES	NO	YES	0	0.5	1	idk	1	1	1	1	1	1.0327	1	1	1	0	1	1	11	R	1	1	5	5	0	0	0	0	0	0	0	0	0	0	0	Y	Y	Late101
Female	18 - 22	Sophomore	m2	MS	No	6	Urban area	YES	NO	NO	NO	NO	NO	0	0.5	0.646	0.52	0	0	0.355554	0.256	0.7	0.8769	0.6458	0.3807	0	0.6193	3	3	33	R	1100	1100	1	1	4	4	0	1.078431	1.078431	0.987494	0	1.038476	1.038476	0.993727	0	Y	Y	Late101
Female	23 - 29	Junior	m4	Bus	Yes	6	Urban area	YES	NO	NO	NO	NO	NO	0	0.5	0.9039	0.62	0.0937	0.1272	0.618684	0.4921	0.89	0.9818	0.9038	0.5266	0	0.4734	5	4	54	R	2000	1500	3	2	2	3	0.333333333	1.102941	1.102941	0.937745	0.170000371	1.05021	1.05021	0.968372	0.110479875	Y	N	Late110
Female	18 - 22	Junior	m4	Bus	No	2	Rural area	YES	NO	NO	NO	NO	YES	0	0	0.926	0.74	1	1	0.88337	0.8128	0.9278	1	0.9999	1	0	0	6	6	66	R	10000	10000	4	4	1	1	0	9.803922	9.803922	0.683544	0	3.131121	3.131121	0.862677	0	Y	N	Late150
Female	18 - 22	Junior	m6	Arts	No	2	Rural area	NO	NO	YES	NO	YES	NO	1	0.5	0.7578	0.8	1	1	1	1	0.8	0.9353	0.7576	0.9232	0	0.0768	5	4	54	R	2000	1500	3	2	2	3	0.333333333	1.102941	1.102941	0.937745	0.170000371	1.05021	1.05021	0.968372	0.110479875	N	N	Late150
Male	18 - 22	Junior	m4	Bus	Yes	4	Urban area	YES	NO	NO	NO	YES	NO	0	0.25	0.8468	0.62	0.0937	0.1272	0.618684	0.4921	0.86	0.9669	0.8466	0.5086	0	0.4914	5	5	55	R	2000	2000	3	3	2	2	0	1.960784	1.960784	0.893844	0	1.40028	1.40028	0.945433	0	Y	N	Late1000
Female	18 - 22	Sophomore	m6	Arts	Yes	4	Rural area	YES	NO	NO	NO	NO	NO	0	0.25	0.1826	0.74	1	1	0.88337	0.8128	0.2	0.3298	0.1824	0.6281	0	0.3719	6	6	66	R	10000	10000	4	4	1	1	0	9.803922	9.803922	0.683544	0	3.131121	3.131121	0.862677	0	Y	Y	Late1000
Male	23 - 29	Junior	m6	Arts	No	6	Urban area	YES	NO	NO	YES	NO	NO	0	0	0.9932	0.8	1	1	1	1	0.9278	1	0.9999	1	0	0	4	5	45	IR	1500	2000	2	3	3	2	-0.25	IR	-1	0.893844	-1	IR	-1	0.945433	-1	Y	Y	Late110
Female	18 - 22	Junior	m4	Bus	No	4	Rural area	NO	NO	NO	NO	YES	NO	0	0	0.97	0.8	1	1	1	1	0.118	0.0993	0.0527	0.538	0	0.462	5	6	56	IR	2000	10000	3	4	2	1	-0.333333333	IR	-1	0.683544	-1	IR	-1	0.862677	-1	N	N	Late101
Female	23 - 29	Senior	m2	MS	Yes	6	Urban area	YES	NO	NO	NO	NO	NO	1	0.5	0.01	0.41	0	0	0	0	0.178	0.2789	0.1526	0.1079	0	0.8921	5	6	56	IR	2000	10000	3	4	2	1	-0.333333333	IR	-1	0.683544	-1	IR	-1	0.862677	-1	Y	Y	Late150
Female	18 - 22	Sophomore	m3	Eng	Yes	4	Urban area	YES	NO	NO	NO	YES	NO	1	0.75	0.95	0.7	0.0937	0.1272	0.800239	0.6983	0.1808	0.2857	0.1566	0.1658	0	0.8342	6	3	63	R	10000	1100	4	1	1	4	1.5	0.118627	0.118627	0.987494	0.82527196	0.344423	0.344423	0.993727	0.64357506	Y	Y	Late101
Male	18 - 22	Senior	m4	Bus	Yes	6	Rural area	YES	NO	NO	YES	NO	NO	0	0.5	0.96	0.8	1	1	1	1	0.18	0.2838	0.1555	0.6098	0	0.3902	3	2	32	R	1100	1020	1	0	4	5	0.2	0.927273	0.927273	1	0.072727	0.96295	0.96295	1	0.03705	Y	Y	Late1000
Male	30 - 39	Senior	m4	Bus	Yes	4	Rural area	YES	NO	YES	YES	YES	YES	0	0	0.8087	0.6	0.4821	0.5636	0.569631	0.4436	0.8856	0.9797	0.8946	0.73	0	0.27	3	3	33	R	1100	1100	1	1	4	4	0	1.078431	1.078431	0.987494	0	1.038476	1.038476	0.993727	0	Y	N	Late101
Male	18 - 22	Junior	m6	Arts	No	2	Rural area	NO	YES	NO	NO	YES	NO	0	0.5	0.926	0.8	1	1	1	1	0.9278	1	0.9999	1	0	0	5	2	52	R	2000	1020	3	0	2	5	1	0.51	0.51	1	0.49	0.714143	0.714143	1	0.285857	Y	Y	Late150
Male	18 - 22	Junior	m3	Eng	Yes	4	Rural area	YES	NO	NO	YES	YES	NO	0	0.5	0.4342	0.5825	0.0937	0.1272	0.525349	0.4018	0.4567	0.6936	0.4368	0.3363	0	0.6637	5	2	52	R	2000	1020	3	0	2	5	1	0.51	0.51	1	0.49	0.714143	0.714143	1	0.285857	N	N	Late200
Female	23 - 29	Junior	m4	Bus	Yes	4	Urban area	NO	NO	NO	NO	YES	NO	0	0.5	0.4369	0.8	0.4821	0.5636	1	1	0.46	0.6936	0.4368	0.544	0	0.456	5	3	53	R	2000	1100	3	1	2	4	0.666666667	0.593137	0.593137	0.987494	0.417273094	0.770154	0.770154	0.993727	0.248808502	N	N	Late101
Male	18 - 22	Senior	m4	Bus	No	2	Rural area	YES	NO	YES	YES	YES	NO	0	0.25	1	0.8	0.8705	0.9021	1	1	0.188	0.3027	0.1665	0.5604	0	0.4396	5	6	56	IR	2000	10000	3	4	2	1	-0.333333333	IR	-1	0.683544	-1	IR	-1	0.862677	-1	Y	N	Late150
Male	18 - 22	Freshman	m3	Eng	Yes	2	Urban area	YES	NO	YES	NO	NO	NO	1	0.75	0.6661	0.7	0	0	0.800239	0.6983	0.72	0.8892	0.666	0.3888	0	0.6112	5	2	52	R	2000	1020	3	0	2	5	1	0.51	0.51	1	0.49	0.714143	0.714143	1	0.285857	N	Y	Late1000
Female	23 - 29	Junior	m2	MS	No	2	Urban area	YES	NO	YES	YES	YES	NO	1	1	0.7327	0.41	0	0	0	0	0.78	0.9242	0.7326	0.4142	0	0.5858	5	4	54	R	2000	1500	3	2	2	3	0.333333333	1.102941	1.102941	0.937745	0.170000371	1.05021	1.05021	0.968372	0.110479875	Y	Y	Late150
Male	40 - 59	Master program	m2	MS	Yes	2	Urban area	YES	YES	NO	YES	NO	NO	1	1	0	0.41	1	1	0	0	0.094	0	0	0.49	0	0.51	5	3	53	R	2000	1100	3	1	2	4	0.666666667	0.593137	0.593137	0.987494	0.417273094	0.770154	0.770154	0.993727	0.248808502	Y	Y	Late1000
Male	18 - 22	Sophomore	m1	others	Yes	1	Rural area	YES	NO	NO	NO	NO	NO	0	0.5	0.926	0.8	1	1	1	1	0.9278	1	0.9999	1	0	0	4	2	42	R	1500	1020	2	0	3	5	0.5	0.68	0.68	1	0.32	0.824621	0.824621	1	0.175379	Y	Y	Late110
Male	18 - 22	Sophomore	m1	others	No	4	Urban area	YES	YES	NO	NO	NO	NO	0	0.5	0.926	0.8	1	1	1	1	0.9278	1	0.9999	1	0	0	5	2	52	R	2000	1020	3	0	2	5	1	0.51	0.51	1	0.49	0.714143	0.714143	1	0.285857	Y	Y	None
Male	18 - 22	Junior	m4	Bus	Yes	6	Rural area	NO	NO	NO	NO	NO	NO	0	0.5	0.926	0.8	0.0937	0.1272	1	1	0.9278	1	0.9999	0.5552	0	0.4448	4	3	43	R	1500	1100	2	1	3	4	0.25	0.79085	0.79085	0.987494	0.247273137	0.889297	0.889297	0.993727	0.13833106	Y	Y	Late101
Female	18 - 22	Freshman	m4	Bus	No	2	Urban area	YES	NO	NO	NO	YES	NO	0	0.5	0.926	0.67	0	0	0.73471	0.6181	0.9278	1	0.9999	0.5	0	0.5	6	5	65	R	10000	2000	4	3	1	2	0.5	0.392157	0.392157	0.893844	0.408000105	0.626224	0.626224	0.945433	0.394768508	Y	Y	Late1000
Male	18 - 22	Freshman	m2	MS	Yes	6	Rural area	YES	NO	NO	NO	YES	NO	0	0.5	0.02	0.41	1	1	0	0	0.176	0.2739	0.1498	0.6059	0	0.3941	6	6	66	R	10000	10000	4	4	1	1	0	9.803922	9.803922	0.683544	0	3.131121	3.131121	0.862677	0	Y	Y	Late101
Male	30 - 39	Senior	m1	others	Yes	1	Urban area	YES	YES	NO	NO	NO	YES	0	0.5	1	idk	1	1	1	1	idk	1	1	1	2	0	5	5	55	R	2000	2000	3	3	2	2	0	1.960784	1.960784	0.893844	0	1.40028	1.40028	0.945433	0	Y	Y	Late101
Male	18 - 22	Freshman	m5	Lit	No	6	Rural area	YES	NO	NO	NO	NO	NO	1	1	1	0.8	1	1	1	1	0.1878	0.3023	0.1663	0.6172	0	0.3828	6	3	63	R	10000	1100	4	1	1	4	1.5	0.118627	0.118627	0.987494	0.82527196	0.344423	0.344423	0.993727	0.64357506	Y	Y	Late1000
Male	18 - 22	Sophomore	m4	Bus	No	4	Urban area	YES	NO	NO	NO	YES	NO	0	0.25	0.926	0.8	1	1	1	1	0.9278	1	0.9999	1	0	0	4	6	46	IR	1500	10000	2	4	3	1	-0.5	IR	-1	0.683544	-1	IR	-1	0.862677	-1	Y	Y	Late150
Male	18 - 22	Freshman	m2	MS	Yes	4	Rural area	YES	NO	NO	NO	NO	NO	0	0.25	0.47	0.8	0.0937	0.1272	1	1	0.5	0.73	0.47	0.3552	0	0.6448	5	3	53	R	2000	1100	3	1	2	4	0.666666667	0.593137	0.593137	0.987494	0.417273094	0.770154	0.770154	0.993727	0.248808502	Y	Y	Late101
Female	18 - 22	Sophomore	m2	MS	Yes	4	Rural area	NO	NO	NO	YES	NO	NO	0	0.5	0.0143	0.6325	1	1	0.648545	0.5228	0.1879	0.3025	0.1664	0.6172	0	0.3828	4	3	43	R	1500	1100	2	1	3	4	0.25	0.79085	0.79085	0.987494	0.247273137	0.889297	0.889297	0.993727	0.13833106	N	N	Late200
Female	18 - 22	Freshman	m5	Lit	No	6	Rural area	YES	NO	NO	NO	NO	NO	1	1	0.8835	0.8	0.0937	0.1272	1	1	0.88	0.9769	0.8834	0.5203	0	0.4797	6	4	64	R	10000	1500	4	2	1	3	1	0.220588	0.220588	0.937745	0.577999704	0.469668	0.469668	0.968372	0.505246408	Y	N	Late101
Male	18 - 22	Sophomore	m3	Eng	Yes	4	Urban area	YES	NO	NO	YES	YES	NO	0	0.25	0.7991	0.62	0.0937	0.1272	0.618684	0.4921	0.83	0.9513	0.799	0.4928	0	0.5072	3	2	32	R	1100	1020	1	0	4	5	0.2	0.927273	0.927273	1	0.072727	0.96295	0.96295	1	0.03705	Y	Y	Late200
Male	18 - 22	Freshman	m4	Bus	Yes	6	Rural area	YES	YES	NO	NO	YES	NO	0	0.25	0.04	0.7	1	1	0.800239	0.6983	0.1879	0.3025	0.1664	0.6172	0	0.3828	6	6	66	R	10000	10000	4	4	1	1	0	9.803922	9.803922	0.683544	0	3.131121	3.131121	0.862677	0	Y	N	Late150
Female	18 - 22	Sophomore	m4	Bus	Yes	4	Rural area	YES	NO	NO	NO	NO	YES	0	0.25	0.0732	idk	1	1	1	1	0.1286	0.1369	0.0731	0.5525	1	0.4475	5	4	54	R	2000	1500	3	2	2	3	0.333333333	1.102941	1.102941	0.937745	0.170000371	1.05021	1.05021	0.968372	0.110479875	N	N	Late150
Female	18 - 22	Freshman	m2	MS	Yes	4	Rural area	YES	NO	NO	NO	NO	NO	0	0	0.926	0.8	0	0	1	1	0.9278	1	0.9999	0.49	0	0.51	4	5	45	IR	1500	2000	2	3	3	2	-0.25	IR	-1	0.893844	-1	IR	-1	0.945433	-1	Y	Y	Late200
Female	18 - 22	Freshman	m1	others	Yes	6	Rural area	YES	YES	NO	NO	NO	NO	0	0.25	0.5543	0.41	0.8705	0.9021	0	0	0.6	0.8096	0.5542	0.7841	0	0.2159	5	4	54	R	2000	1500	3	2	2	3	0.333333333	1.102941	1.102941	0.937745	0.170000371	1.05021	1.05021	0.968372	0.110479875	Y	Y	Late1000
Female	18 - 22	Freshman	m6	Arts	No	6	Urban area	YES	NO	NO	NO	NO	NO	0	0.25	0.7991	0.75	1	1	0.903451	0.8432	0.83	0.9513	0.799	0.9376	0	0.0624	5	5	55	R	2000	2000	3	3	2	2	0	1.960784	1.960784	0.893844	0	1.40028	1.40028	0.945433	0	Y	N	Late1000
Female	18 - 22	Freshman	m2	MS	No	6	Urban area	YES	NO	NO	NO	NO	NO	1	0.5	0.89	0.8	0	0	1	1	0.1879	0.3025	0.1664	0.1172	0	0.8828	3	3	33	R	1500	1020	2	0	3	5	0.5	0.68	0.68	1	0.32	0.824621	0.824621	1	0.175379	Y	Y	Late101
Male	18 - 22	Junior	m1	others	Yes	4	Urban area	YES	NO	NO	NO	YES	NO	0	0	1	0.47	1	1	0.204315	0.1406	1	1.0327	0.5547	0.8969	0	0.1031	5	2	52	R	2000	1020	3	0	2	5	1	0.51	0.51	1	0.49	0.714143	0.714143	1	0.285857	N	N	Late150
Male	18 - 22	Senior	m3	Eng	No	4	Urban area	YES	NO	NO	NO	NO	NO	0	0.5	0.9276	0.8	0.0937	0.1272	1	1	0.9007	0.9871	0.9275	0.5339	0	0.4661	4	2	42	R	1500	1020	2	0	3	5	0.5	0.68	0.68	1	0.32	0.824621	0.824621	1	0.175379	Y	Y	Late101
Male	23 - 29	Freshman	m6	Arts	No	1	Urban area	YES	NO	YES	YES	YES	NO	0	0.25	0.9932	0.63	1	1	0.642621	0.5167	0.9278	1	0.9999	1	0	0	4	4	44	R	1500	1500	2	2	3	3	0	1.470588	1.470588	0.937745	0	1.212678	1.212678	0.968372	0	Y	Y	Late101
Female	18 - 22	Freshman	m2	MS	No	4	Urban area	YES	YES	NO	NO	YES	NO	0	0.5	0.7991	idk	0.0937	0.1272	1	1	0.83	0.9513	0.799	0.4928	1	0.5072	5	4	54	R	2000	1500	3	2	2	3	0.333333333	1.102941	1.102941	0.937745	0.170000371	1.05021	1.05021	0.968372	0.110479875	Y	Y	Late101
Male	18 - 22	Sophomore	m4	Bus	No	1	Urban area	YES	NO	NO	NO	NO	NO	0	0.25	0.7578	0.64	1.1295	1.092	0.66618	0.5415	0.8	0.9353	0.7576	0.9786	0	0.0214	4	3	43	R	1500	1100	2	1	3	4	0.25	0.79085	0.79085	0.987494	0.247273137	0.889297	0.889297	0.993727	0.13833106	Y	N	Late150
Male	18 - 22	Freshman	m6	Arts	No	6	Urban area	NO	NO	NO	NO	YES	NO	0	0.25	0.926	0.75	0.4821	0.5636	0.903451	0.8432	0.9278	1	0.9999	0.7614	0	0.2386	4	4	44	R	1500	1500	2	2	3	3	0	1.470588	1.470588	0.937745	0	1.212678	1.212678	0.968372	0	Y	Y	None
Female	18 - 22	Freshman	m2	MS	Yes	2	Urban area	YES	NO	NO	NO	YES	NO	1	0.5	0.1826	0.6	0.0937	0.1272	0.569631	0.4436	0.2	0.3298	0.1824	0.1833	0	0.8167	1	6	16	R	1	10000	5	4	0	1	1	4.352526	4.352526	0.683544	0.056716285	2.079726	2.079726	0.862677	0.058848829	Y	Y	Late101
Male	18 - 22	Junior	m4	Bus	Yes	2	Urban area	YES	NO	NO	NO	YES	NO	0	0.25	0.7578	0.45	1	1	0.139262	0.0941	0.8	0.9353	0.7576	0.9232	0	0.0768	2	2	22	R	1020	1020	0	0	5	5	0	1	1	1	0	1	1	1	0	Y	Y	Late200
Female	18 - 22	Freshman	m1	others	No	6	Urban area	YES	NO	NO	NO	NO	NO	0	0.25	0.8142	0.8	1	1	1	1	0.84	0.9566	0.8141	0.9427	0	0.0573	5	6	56	IR	2000	10000	3	4	2	1	-0.333333333	IR	-1	0.683544	-1	IR	-1	0.862677	-1	Y	Y	Late150
Female	18 - 22	Freshman	m3	Eng	Yes	6	Urban area	YES	YES	YES	NO	NO	NO	0	0.75	0.9427	0.8	0	0	1	1	0.907	0.9901	0.9425	0.4832	0	0.5168	6	4	64	R	10000	1500	4	2	1	3	1	0.220588	0.220588	0.937745	0.577999704	0.469668	0.469668	0.968372	0.505246408	Y	Y	Late101
Female	18 - 22	Freshman	m4	Bus	Yes	4	Urban area	YES	YES	NO	NO	NO	NO	1	0.75	0.2423	0.5	0.0937	0.1272	0.29688	0.2098	0.25	0.4272	0.2421	0.2226	0	0.7774	6	4	64	R	10000	1500	4	2	1	3	1	0.220588	0.220588	0.937745	0.577999704	0.469668	0.469668	0.968372	0.505246408	Y	Y	Late101
Male	18 - 22	Junior	m5	Lit	Yes	4	Rural area	YES	NO	NO	NO	YES	YES	0	0.5	0.8468	0.7	1	1	0.800239	0.6983	0.86	0.9669	0.8466	0.9534	0	0.0466	3	2	32	R	1100	1020	1	0	4	5	0.2	0.927273	0.927273	1	0.072727	0.96295	0.96295	1	0.03705	N	Y	Late101
Male	18 - 22	Freshman	m5	Lit	Yes	4	Urban area	YES	NO	NO	NO	NO	NO	0	0.5	0.926	0.8	1	1	1	1	0.9278	1	0.9999	1	0	0	2	2	22	R	1020	1020	0	0	5	5	0	1	1	1	0	1	1	1	0	Y	Y	Late101
Male	18 - 22	Freshman	m2	MS	No	6	Rural area	YES	NO	NO	NO	YES	NO	0	0.25	0.926	0.8	0.0937	0.1272	1	1	0.9278	1	0.9999	0.5552	0	0.4448	3	4	34	IR	1100	1500	1	2	4	3	-0.2	IR	-1	0.937745	-1	IR	-1	0.968372	-1	Y	Y	Late150
Male	30 - 39	Senior	m6	Arts	No	1	Urban area	YES	NO	NO	YES	NO	YES	0	0.5	0.8468	0.62	0.8705	0.9021	0.618684	0.4921	0.86	0.9669	0.8466	0.8965	0	0.1035	2	2	22	R	1020	1020	0	0	5	5	0	1	1	1	0	1	1	1	0	Y	Y	Late101
Female	18 - 22	Freshman	m5	Lit	No	4	Urban area	YES	NO	NO	NO	NO	NO	0	0.5	0.926	0	0.0937	0.1272	1	1	0.9278	0.6936	0.4368	0.5552	0	0.4448	5	4	54	R	2000	1500	3	2	2	3	0.333333333	1.102941	1.102941	0.937745	0.170000371	1.05021	1.05021	0.968372	0.110479875	N	N	None
Male	18 - 22	Junior	m1	others	Yes	6	Urban area	YES	YES	NO	NO	NO	NO	0	0.5	0.1826	0.72	1	1	0.842382	0.7543	0.2	0.3298	0.1824	0.6281	0	0.3719	6	5	65	R	10000	2000	4	3	1	2	0.5	0.392157	0.392157	0.893844	0.408000105	0.626224	0.626224	0.945433	0.394768508	N	Y	Late200
Male	18 - 22	Freshman	m2	MS	No	6	Urban area	YES	NO	NO	NO	NO	NO	0	0.5	1	0.8	0.0937	0.1272	1	1	idk	1	1	0.5552	1	0.4448	3	2	32	R	1100	1020	1	0	4	5	0.2	0.927273	0.927273	1	0.072727	0.96295	0.96295	1	0.03705	Y	Y	Late1000
Male	18 - 22	Sophomore	m3	Eng	Yes	4	Rural area	YES	NO	NO	NO	YES	NO	1	0.75	0.926	0.63	1	1	0.642621	0.5167	0.9278	1	0.9999	0.2	0	0.8	5	2	52	R	2000	1020	3	0	2	5	1	0.51	0.51	1	0.49	0.714143	0.714143	1	0.285857	Y	Y	Late110
Male	18 - 22	Freshman	m4	Bus	No	4	Rural area	YES	NO	NO	YES	YES	NO	0	0.5	0.926	0.8	0.0937	0.1272	1	1	0.9278	1	0.9999	0.5552	0	0.4448	3	2	32	R	1100	1020	1	0	4	5	0.2	0.927273	0.927273	1	0.072727	0.96295	0.96295	1	0.03705	Y	Y	Late200
Female	18 - 22	Freshman	m1	others	Yes	2	Rural area	NO	YES	NO	NO	YES	NO	0	0.25	0.7578	0.67	1	1	0.73471	0.6181	0.8	0.9353	0.7576	0.9232	0	0.0768	4	5	45	IR	1500	2000	2	3	3	2	-0.25	IR	-1	0.893844	-1	IR	-1	0.945433	-1	Y	Y	Late150
Female	18 - 22	Freshman	m1	others	No	4	Urban area	YES	NO	NO	NO	YES	NO	0	0.25	1	idk	0.0937	0.1272	1	1	idk	1	1	0.5552	2	0.4448	1	1	11	R	1	1	5	5	0	0	0	0	0	0	0	0	0	0	0	Y	Y	Late110
Male	18 - 22	Freshman	m5	Lit	No	4	Urban area	YES	NO	YES	NO	NO	NO	0	0.25	0.8087	0.67	1	1	0.73471	0.6181	0.8856	0.9797	0.8946	0.9686	0	0.0314	2	3	23	IR	1020	1100	0	1	5	4	-0.166666667	IR	-1	0.987494	-1	IR	-1	0.993727	-1	Y	Y	Late1000
Male	18 - 22	Sophomore	m4	Bus	No	4	Urban area	NO	NO	NO	NO	YES	NO	0	0.75	0.926	0.8	1	1	1	1	0.9278	1	0.9999	1	0	0	2	2	22	R	1020	1020	0	0	5	5	0	1	1	1	0	1	1	1	0	Y	Y	Late101
Male	18 - 22	Freshman	m4	Bus	No	6	Urban area	YES	NO	NO	NO	YES	NO	0	0.5	0.646	0.89	1	1	1.159487	1.4151	0.7	0.8769	0.6458	0.8807	0	0.1193	2	2	22	R	1020	1020	0	0	5	5	0	1	1	1	0	1	1	1	0	Y	Y	Late150
Female	18 - 22	Freshman	m2	MS	No	6	Urban area	YES	NO	YES	NO	NO	NO	0	0.25	0.8087	0.8	0	0	1	1	0.8856	0.9797	0.8946	0.4686	0	0.5314	4	2	42	R	1500	1020	2	0	3	5	0.5	0.68	0.68	1	0.32	0.824621	0.824621	1	0.175379	Y	Y	Late101
Male	18 - 22	Junior	m3	Eng	Yes	4	Urban area	YES	YES	NO	NO	NO	NO	0	0.75	0.03	0.52	0.6893	0.7535	0.355554	0.256	0.18	0.2838	0.1555	0.4705	0	0.5295	5	2	52	R	2000	1020	3	0	2	5	1	0.51	0.51	1	0.49	0.714143	0.714143	1	0.285857	Y	Y	Late150
Male	18 - 22	Freshman	m5	Lit	No	4	Urban area	YES	YES	NO	NO	NO	NO	1	0.75	0.926	0.68	0	0	0.756874	0.6444	0.9278	1	0.9999	0.5	0	0.5	5	3	53	R	2000	1100	3	1	2	4	0.666666667	0.593137	0.593137	0.987494	0.417273094	0.770154	0.770154	0.993727	0.248808502	Y	Y	Late150
Female	18 - 22	Freshman	m2	MS	No	4	Urban area	YES	NO	NO	NO	NO	NO	1	0.25	0.03	0.41	0	0	0	0	0.1808	0.2857	0.1566	0.1106	0	0.8894	3	2	32	R	1100	1020	1	0	4	5	0.2	0.927273	0.927273	1	0.072727	0.96295	0.96295	1	0.03705	Y	Y	None
Female	18 - 22	Junior	m2	MS	Yes	4	Urban area	YES	NO	YES	NO	NO	NO	0	0.5	0.4369	0.47	0.0937	0.1272	0.204315	0.1406	0.46	0.6936	0.4368	0.3378	0	0.6622	5	3	53	R	2000	1100	3	1	2	4	0.666666667	0.593137	0.593137	0.987494	0.417273094	0.770154	0.770154	0.993727	0.248808502	Y	Y	Late150
Female	18 - 22	Sophomore	m5	Lit	Yes	4	Urban area	YES	YES	NO	NO	NO	NO	0	0.25	0.1826	0.72	1	1	0.842382	0.7543	0.2	0.3298	0.1824	0.6281	0	0.3719	5	4	54	R	2000	1500	3	2	2	3	0.333333333	1.102941	1.102941	0.937745	0.170000371	1.05021	1.05021	0.968372	0.110479875	Y	Y	Late101
Male	18 - 22	Sophomore	m2	MS	No	1	Urban area	YES	NO	NO	NO	YES	NO	1	0.75	0.9039	0.8	0	0	1	1	0.89	0.9818	0.9038	0.4714	0	0.5286	3	2	32	R	1100	1020	1	0	4	5	0.2	0.927273	0.927273	1	0.072727	0.96295	0.96295	1	0.03705	Y	Y	Late101
Male	18 - 22	Junior	m3	Eng	Yes	4	Rural area	YES	NO	NO	YES	NO	NO	0	0.5	0.9932	0.41	1	1	0	0	0.9278	1	0.9999	0.2	0	0.8	5	2	52	R	2000	1020	3	0	2	5	1	0.51	0.51	1	0.49	0.714143	0.714143	1	0.285857	Y	Y	Late101
Female	18 - 22	Sophomore	m3	Eng	No	6	Rural area	YES	NO	NO	NO	NO	NO	1	0.5	0.03	0.8	0.0937	0.1272	1	1	0.1808	0.2857	0.1566	0.1658	0	0.8342	4	5	45	IR	1500	2000	2	3	3	2	-0.25	IR	-1	0.893844	-1	IR	-1	0.945433	-1	Y	Y	Late101
Male	18 - 22	Freshman	m1	others	No	4	Urban area	YES	YES	NO	NO	NO	NO	0	0.25	0.926	0.62	0.6893	0.7535	0.618684	0.4921	0.9278	1	0.9999	0.8607	0	0.1393	3	2	32	R	1100	1020	1	0	4	5	0.2	0.927273	0.927273	1	0.072727	0.96295	0.96295	1	0.03705	Y	Y	Late101
Male	40 - 59	Doctoral program	m2	MS	Yes	4	Urban area	YES	NO	YES	NO	NO	YES	1	0.75	0.09	0.68	0.0937	0.1272	0.756874	0.6444	0.094	0	0	0.0552	0	0.9448	6	2	62	R	10000	1020	4	0	1	5	2	0.102	0.102	1	0.898	0.319374	0.319374	1	0.680626	Y	Y	Late110
Female	18 - 22	Senior	m4	Bus	Yes	4	Rural area	YES	NO	NO	NO	YES	NO	0	0.5	0.7991	0.72	1	1	0.842382	0.7543	0.83	0.9513	0.799	0.9376	0	0.0624	6	6	66	R	10000	10000	4	4	1	1	0	9.803922	9.803922	0.683544	0	3.131121	3.131121	0.862677	0	Y	N	Late150
Female	18 - 22	Sophomore	m2	MS	No	4	Urban area	YES	NO	NO	NO	YES	NO	0	0.25	0.95	0.8	1	1	1	1	0.179	0.2813	0.1541	0.6089	0	0.3911	1	1	11	R	1	1	5	5	0	0	0	0	0	0	0	0	0	0	0	N	Y	Late101
Female	18 - 22	Sophomore	m6	Arts	No	1	Rural area	NO	NO	NO	NO	YES	NO	0	0	1	idk	1	1	1	1	idk	1	1	1	2	0	6	1	61	IR	10000	1	4	5	5	0	-0.83333333	IR	-1	0.683544	-1	IR	-1	0.862677	-1	Y	N	None
Male	18 - 22	Freshman	m1	others	No	6	Rural area	YES	NO	NO	NO	YES	NO	1	0.75	0.926	0.8	0.0937	0.1272	1	1	0.9278	1	0.9999	0.5552	0	0.4448	3	2	32	R	1100	1020	1	0	4	5	0.2	0.927273	0.927273	1	0.072727	0.96295	0.96295	1	0.03705	Y	Y	Late101
Female	18 - 22	Freshman	m2	MS	Yes	4	Urban area	NO	NO	NO	NO	YES	NO	1	1	0.95	0.8	0.0937	0.1272	1	1	0.113	0.0804	0.0426	0.086	0	0.914	1	4	14	R	1	1500	5	2	0	3	3	0.097318	0.097318	0.937745	0.634999655	0.311959	0.311959	0.968372	0.612487977	Y	Y	Late1000
Male	18 - 22	Sophomore	m5	Lit	No	4	Urban area	YES	NO	NO	YES	YES	NO	0	0.25	0.926	0.72	1	1	0.842382	0.7543	0.9278	1	0.9999	1	0	0	2	2	22	R	1020	1020	0	0	5	5	0	1	1	1	0	1	1	1	0	N	Y	Late101
Female	18 - 22	Freshman	m2	MS	Yes	4	Urban area	YES	NO	NO	NO	YES	NO	0	0	0.1826	0.75	1	1	0.903451	0.8432	0.2	0.3298	0.1824	0.6281	0	0.3719	4	5	45	R	1500	2000	2	3	3	2	-0.25	IR	-1	0.893844	-1	IR	-1	0.945433	-1	N	N	Late101
Female	18 - 22	Freshman	m2	MS	Yes	6	Urban area	YES	NO	NO	NO	NO	NO	0	0.5	0.7991	0.8	0.0937	0.1272	1	1	0.83	0.9513	0.799	0.4928	0	0.5072	5	4	54	R	2000	1500	3	2	2	3	0.333333333	1.102941	1.102941	0.937745	0.170000371	1.05021	1.05021	0.968372	0.110479875	Y	N	Late101
Male	18 - 22	Sophomore	m2	MS	No	1	Urban area	YES	NO	NO	NO	YES	NO	0	0.5	0.926	0.62	0.0937	0.1272	0.618684	0.4921	0.9278	0.6936	0.4368	0.5552	0	0.4448	4	2	42	R	1500	1020	2	0	3	5	0.5	0.68	0.68	1	0.32	0.824621	0.824621	1	0.175379	Y	Y	Late101
Male	23 - 29	Sophomore	m3	Eng	Yes	2	Urban area	YES	NO	NO	NO	YES	NO	0	0.5	0.926	0.7	0.0937	0.1272	0.800239	0.6983	0.9278	1	0.9999	0.5552	0	0.4448	3	2	32	R	1100	1020	1	0	4	5	0.2	0.927273	0.927273	1	0.072727	0.96295	0.96295	1	0.03705	Y	Y	Late1000
Female	18 - 22	Freshman	m2	MS	Yes	4	Urban area	YES	YES	NO	NO	YES	NO	0	0.5	0.89	0.57	1	1	0.492897	0.3723	0.094	0	0	0.49	0	0.51	4	3	43	R	1500	1100	2	1	3	4	0.25	0.79085	0.79085	0.987494	0.247273137	0.889297	0.889297	0.993727	0.13833106	Y	Y	Late101
Male	18 - 22	Freshman	m2	MS	No	6	Rural area	YES	NO	NO	NO	YES	NO	0	0.25	0.926	0.8	0	0	1	1	0.9278	1	0.9999	0.5	0	0.5	4	5	45	IR	1500	2000	2	3	3	2	-0.25	IR	-1	0.893844	-1	IR	-1	0.945433	-1	Y	Y	Late101
Female	18 - 22	Freshman	m4	Bus	Yes	4	Rural area	NO	YES	NO	NO	NO	NO	0	0.25	0.7578	0.47	1	1	0.204315	0.1406	0.8	0.9353	0.7576	0.9232	0	0.0768	5	4	54	R	2000	1500	3	2	2	3	0.333333333	1.102941	1.102941	0.937745	0.170000371	1.05021	1.05021	0.968372	0.110479875	Y	N	Late150
Male	18 - 22	Junior	m6	Arts	No	6	Urban area	YES	NO	NO	NO	NO	NO	0	0.5	0.9932	0.8	0.7929	0.8402	1	1	0.9278	1	0.9999	0.9082	0	0.0918	4	5	45	IR	1500	2000	2	3	3	2	-0.25	IR	-1	0.893844	-1	IR	-1	0.945433	-1	Y	N	Late101
Male	30 - 39	Freshman	m3	Eng	No	6	Rural area	YES	YES	YES	YES	YES	YES	1	0.5	0.88	0.72	1	1	0.842382	0.7543	0.118	0.0993	0.0527	0.538	0	0.462	3	2	32	R	1100	1020	1	0	4	5	0.2	0.927273	0.927273	1	0.072727	0.96295	0.96295	1	0.03705	Y	Y	Late200
Male	18 - 22	Freshman	m1	others	No	6	Rural area	YES	NO	NO	NO	YES	NO	0	0.5	0.926	0.8	1	1	1	1	0.9278	1	0.9999	1	0	0	2	2	22	R	1020	1020	0	0	5	5	0	1	1	1	0	1	1	1	0	Y	Y	Late150
Female	18 - 22	Sophomore	m1	others	Yes	6	Urban area	YES	YES	NO	NO	NO	NO	0	0.5	0.83	0.8	1	1	1	1	0.85	0.9617	0.8299	0.9479	0	0.0521	5	4	54	R	2000	1500	3	2	2	3	0.333333333	1.102941	1.102941	0.937745	0.170000371	1.05021	1.05021	0.968372	0.110479875	Y	Y	Late101
Female	18 - 22	Freshman	m1	others	No	2	Rural area	YES	YES	NO	NO	YES	NO	0	0.5	0.7578	idk	0.4821	0.5636	1	1	0.8	0.9353	0.7576	0.6847	1	0.3153	5	6	56	IR	2000	10000	3	4	2	1	-0.333333333	IR	-1	0.683544	-1	IR	-1	0.862677	-1	y	Y	Late1000
Female	30 - 39	Freshman	m5	Lit	No	6	Rural area	YES	YES	YES	YES	YES	YES	0	0.5	0.2638	0.6	1	1	0.569631	0.4436	0.27	0.4609	0.2637	0.6812	0	0.3188	4	3	43	R	1500	1100	2	1	3	4	0.25	0.79085	0.79085	0.987494	0.247273137	0.889297	0.889297	0.993727	0.13833106	Y	N	Late150
Female	18 - 22	Freshman	m1	others	No	6	Urban area	YES	YES	NO	NO	YES	YES	0	0.5	0.926	0.8	0	0	1	1	0.9278	1	0.9999	0.5	0	0.5	4	3	43	R	1500	1100	2	1	3	4	0.25	0.79085	0.79085	0.987494	0.247273137	0.889297	0.889297	0.993727	0.13833106	Y	Y	Late110
Female	18 - 22	Sophomore	m4	Bus	No	4	Rural area	YES	NO	NO	NO	NO	NO	0	0.25	0.926	0.57	1	1	0.492897	0.3723	0.9278	1	0.9999	1	0	0	4	6	46	IR	1500	10000	2	4	3	1	-0.5	IR	-1	0.683544	-1	IR	-1	0.862677	-1	Y	Y	Late101
Male	18 - 22	Freshman	m1	others	No	6	Rural area	YES	NO	NO	NO	YES	NO	0	0.5	0.926	0.8	0.6893	0.7535	1	1	0.9278	1	0.9999	0.8607	0	0.1393	4	2	42	R	1500	1020	2	0	3	5	0.5	0.68	0.68	1	0.32	0.824621	0.824621	1	0.175379	Y	Y	Late101
Female	18 - 22	Sophomore	m2	MS	Yes	4	Rural area	YES	NO	NO	NO	NO	NO	1	0.5	0.097	0.68	0.0937	0.1272	0.756874	0.6444	0.142	0.1802	0.0969	0.1245	0	0.8755	4	2	42	R	1500	1020	2	0	3	5	0.5	0.68	0.68	1	0.32	0.824621	0.824621	1	0.175379	Y	Y	Late101
Female	18 - 22	Freshman	m1	others	No	4	Urban area	YES	YES	NO	YES	YES	NO	0	0.5	0.8087	0.62	1.1295	1.092	0.618684	0.4921	0.97	1.0194	1.1912	1	0	0	1	6	16	R	1	10000	5	4	0	1	1	4.352526	4.352526	0.683544	0.056716285	2.079726	2.079726	0.862677	0.058848829	Y	Y	Late101
Male	18 - 22	Freshman	m5	Lit	No	4	Rural area	YES	NO	NO	NO	YES	NO	0	0	0.926	0.75	1	1	0.903451	0.8432	0.9278	1	0.9999	1	0	0	4	5	45	IR	1500	2000	2	3	3	2	-0.25	IR	-1	0.893844	-1	IR	-1	0.945433	-1	Y	N	None
Male	18 - 22	Freshman	m4	Bus	No	2	Urban area	YES	NO	NO	NO	YES	NO	0	0.5	0.7578	0.8	1	1	1	1	0.8	0.9353	0.7576	0.9232	0	0.0768	2	2	22	R	1020	1020	0	0	5	5	0	1	1	1	0	1	1	1	0	Y	N	None
Female	18 - 22	Freshman	m2	MS	No	4	Rural area	YES	NO	NO	NO	NO	NO	0	0.5	0.926	0.8	0.0937	0.1272	1	1	0.9278	1	0.9999	0.5552	0	0.4448	6	5	65	R	10000	2000	4	3	1	2	0.5	0.392157	0.392157	0.893844	0.408000105	0.626224	0.626224	0.945433	0.394768508	Y	Y	Late200
Male	18 - 22	Freshman	m2	MS	Yes	4	Rural area	YES	NO	YES	NO	YES	NO	0	0.5	0.7578	0.62	0.0937	0.1272	0.618684	0.4921	0.8	0.9353	0.7576	0.4785	0	0.5215	4	2	42	R	1500	1020	2	0	3	5	0.5	0.68	0.68	1	0.32	0.824621	0.824621	1	0.175379	Y	Y	Late150
Male	18 - 22	Freshman	m2	MS	Yes	4	Urban area	YES	NO	NO	NO	YES	NO	0	0.5	0.2742	0.72	0.0937	0.1272	0.842382	0.7543	0.28	0.4767	0.2741	0.2429	0	0.7571	5	2	52	R	2000	1020	3	0	2	5	1	0.51	0.51	1	0.49	0.714143	0.714143	1	0.285857	Y	Y	Late110
Male	18 - 22	Freshman	m3	Eng	Yes	4	Urban area	YES	YES	NO	NO	NO	NO	0	0.25	0.4285	0.7	0.0937	0.1272	0.800239	0.6983	0.45	0.684	0.4284	0.3333	0	0.6667	3	4	34	IR	1100	1500	1	2	4	3	-0.2	IR	-1	0.937745	-1	IR	-1	0.968372	-1	Y	Y	Late110
Male	18 - 22	Freshman	m3	Eng	Yes	4	Rural area	YES	NO	NO	NO	NO	NO	0	0.5	0.0568	0.67	0.0937	0.1272	0.73471	0.6181	0.12	0.1067	0.0567	0.0961	0	0.9039	2	2	22	R	1020	1020	0	0	5	5	0	1	1	1	0	1	1	1	0	Y	Y	Late150
Male	18 - 22	Freshman	m3	Eng	Yes	4	Rural area	YES	YES	YES	NO	YES	NO	0	0.75	0.4536	0.65	0.0937	0.1272	0.689374	0.5667	0.48	0.7122	0.4534	0.3466	0	0.6534	5	2	52	R	2000	1020	3	0	2	5	1	0.51	0.51	1	0.49	0.714143	0.714143	1	0.285857	Y	Y	Late110
Male	18 - 22	Freshman	m2	MS	Yes	1	Rural area	YES	YES	YES	YES	YES	YES	0	0.25	0.0936	0.45	1	1	0.139262	0.0941	0.14	0.174	0.0934	0.5669	0	0.4331	2	2	22	R	1020	1020	0	0	5	5	0	1	1	1	0	1	1	1	0	N	N	Late101
Female	18 - 22	Freshman	m1	others	No	4	Rural area	YES	NO	NO	NO	NO	NO	0	0.5	0.926	0.8	0.0937	0.1272	1	1	0.9278	1	0.9999	0.5552	0	0.4448	1	1	11	R	1	1	5	5	0	0	0	0	0	0	0	0	0	0	0	Y	Y	Late1000
Male	18 - 22	Freshman	m6	Arts	No	6	Rural area	YES	NO	YES	NO	NO	NO	0	0.25	0.7578	0.67	1	1	0.73471	0.6181	0.8	0.9353	0.7576	0.9232	0	0.0768	3	2	32	R	1100	1020	1	0	4	5	0.2	0.927273	0.927273	1	0.072727	0.96295	0.96295	1	0.03705	Y	Y	Late1000
Female	18 - 22	Sophomore	m4	Bus	No	2	Urban area	NO	YES	NO	NO	YES	NO	0	0.25	0.926	0.8	0.4821	0.5636	1	1	0.9278	1	0.9999	0.7614	0	0.2386	4	3	43	R	1500	1100	2	1	3	4	0.25	0.79085	0.79085	0.987494	0.247273137	0.889297	0.889297	0.993727	0.13833106	N	Y	Late101
Female	18 - 22	Freshman	m5	Lit	No	6	Urban area	YES	NO	NO	NO	YES	NO	0	0.25	0.926	0.6	1	1	0.569631	0.4436	0.9156	0.9942	0.9646	0.9897	0	0.0103	1	6	16	R	1	10000	5	4	0	1	1	4.352526	4.352526	0.683544	0.056716285	2.079726	2.079726	0.862677	0.058848829	N	Y	Late101
Male	18 - 22	Sophomore	m6	Arts	No	1	Urban area	NO	YES	NO	NO	YES	NO	0	0.5	0.926	0.75	1	1	0.903451	0.8432	0.9278	1	0.9999	1	0	0	3	2	32	R	1100	1020	1	0	4	5	0.2	0.927273	0.927273	1	0.072727	0.96295	0.96295	1	0.03705	Y	N	Late200
Male	18 - 22	Sophomore	m5	Lit	No	1	Urban area	NO	YES	NO	NO	NO	NO	0	0.5	0.926	0.75	1	1	0.903451	0.8432	0.9278	1	0.9999	1	0	0	4	6	46	IR	1500	10000	2	4	3	1	-0.5	IR	-1	0.683544	-1	IR	-1	0.862677	-1	Y	Y	Late200
Male	18 - 22	Sophomore	m3	Eng	No	1	Urban area	YES	NO	NO	NO	NO	NO	0	0.5	0.7578	0.75	0.0937	0.1272	0.903451	0.8432	0.8	0.9353	0.7576	0.4785	0	0.5215	3	2	32	R	1100	1020	1	0	4	5	0.2	0.927273	0.927273	1	0.072727	0.96295	0.96295	1	0.03705	Y	Y	Late200
Female	18 - 22	Sophomore	m3	Eng	Yes	4	Urban area	YES	NO	NO	NO	YES	NO	1	0.25	0.4	0.8	0	0	1	1	0.1824	0.2895	0.1588	0.1121	0	0.8879	3	3	33	R	1500	1020	2	0	3	5	0.5	0.68	0.68	1	0.32	0.824621	0.824621	1	0.175379	Y	Y	Late101
Male	18 - 22	Freshman	m1	others	Yes	4	Urban area	YES	YES	NO	NO	YES	NO	0	0.5	0.8468	0.52	0.0937	0.1272	0.355554	0.256	0.86	0.9669	0.8466	0.5086	0	0.4914	5	2	52	R	2000	1020	3	0	2	5	1	0.51	0.51	1	0.49	0.714143	0.714143	1	0.285857	Y	N	Late1000
Female	18 - 22	Freshman	m3	Eng	No	4	Urban area	YES	YES	NO	NO	YES	NO	0	0.5	0.8468	0.62	0.0937	0.1272	0.618684	0.4921	0.86	0.9669	0.8466	0.5086	0	0.4914	4	3	43	R	1500	1100	2	1	3	4	0.25	0.79085	0.79085	0.987494	0.247273137	0.889297	0.889297	0.993727	0.13833106	Y	N	Late1000
Male	18 - 22	Freshman	m4	Bus	No	4	Urban area	YES	YES	NO	NO	NO	NO	0	0.25	0.9932	0.6325	1	1	0.648545	0.5228	0.9278	1	0.9999	1	0	0	3	2	32	R	1100	1020	1	0	4	5	0.2	0.927273	0.927273	1	0.072727	0.96295	0.96295	1	0.03705	Y	N	Late101
Male	23 - 29	Senior	m6	Arts	No	1	Urban area	NO	YES	NO	YES	NO	NO	1	0.5	1	0.8	1	1	1	1	idk	1	1	1	1	0	4	6	46	IR	1500	10000	2	4	3	1	-0.5	IR	-1	0.683544	-1	IR	-1	0.862677	-1	N	N	Late101
[truncated: 83 more columns]
